# Supplementary material for: Serological profiling of the EBV immune response in Chronic Fatigue Syndrome using a peptide microarray
Source: PLoS One. 2017 Jun 12;12(6):e0179124. doi: 10.1371/journal.pone.0179124 (PMC5467847; doi:10.1371/journal.pone.0179124)
Supplement: S1 File — (XLSX) [file pone.0179124.s001.xlsx]

## Sheet: CFS_JPT_Seroarray
Name	Sequence	AG876	B95-8	GD1	Cao	Raji	P3HR-1	HEALTHY_01	HEALTHY_02	HEALTHY_03	HEALTHY_04	HEALTHY_05	HEALTHY_06	HEALTHY_07	HEALTHY_08	HEALTHY_09	HEALTHY_10	HEALTHY_11	HEALTHY_12	HEALTHY_13	HEALTHY_14	HEALTHY_15	HEALTHY_16	HEALTHY_17	HEALTHY_18	HEALTHY_19	HEALTHY_20	HEALTHY_21	HEALTHY_22	HEALTHY_23	HEALTHY_24	HEALTHY_25	HEALTHY_26	HEALTHY_27	HEALTHY_28	HEALTHY_29	HEALTHY_30	HEALTHY_31	HEALTHY_32	HEALTHY_33	HEALTHY_34	HEALTHY_35	HEALTHY_36	HEALTHY_37	HEALTHY_38	HEALTHY_39	HEALTHY_40	HEALTHY_41	HEALTHY_42
00_EBV_BALF2_0001	MQGAQTSEDNLGSQS	x	x	x				763	845	959.667	965	987.333	921	855.667	911.333	1023	816.667	895.333	1015.5	959.667	1280	944.333	1022.67	913.667	951.667	774.333	881	978	729.333	774	765	692.333	874.333	815	717	733	790.333	800.667	1019	849.333	801	782.333	715.333	778.333	834.333	706.667	792.333	765.333	870
00_EBV_BALF2_0005	QTSEDNLGSQSQPGP	x	x	x				751.333	862	982.667	1027	995	971.333	1110	987.333	1103	811	906	1109.33	893.667	1621.33	1459.67	1046.33	962	1014.67	818	708.333	996.333	857.667	793.333	751	762	890.333	954.5	788.333	796.667	853.5	745.667	852	880.667	811.667	876.333	769.667	827.667	848.333	736.333	766.667	799	896.667
00_EBV_BALF2_0009	DNLGSQSQPGPCGYI	x	x	x				1328.67	2317.67	1501.67	1481.67	1905	1881.33	2081.33	1840.33	1850.67	1145.67	2890.33	1987.67	1728.33	2854.67	5904.33	1101.67	1807.67	1729.67	1460.67	1436.33	1914.67	1840	1445	954.333	1098.67	1251	2001.67	1168.33	1146.33	1467.67	1041	1196.67	1179.33	913.667	1726	1031	1242.67	1456.67	890.333	1344.67	964.333	1530.67
00_EBV_BALF2_0013	SQSQPGPCGYIYFYP	x	x	x				938.667	1126.33	1264.33	1283.67	1282	1589	1955.33	879	1127.33	1021	1375.33	1060.67	1597.67	1790.67	1752.67	1135.33	1972	1037.67	886.667	1116.67	1374.67	969	864.667	1205.67	956.667	1155.67	1627.33	816.667	1013.33	1101	854.333	1042	1287	974.333	1097.67	837.667	935.333	865.667	718	1108.67	900.667	1053.33
00_EBV_BALF2_0017	PGPCGYIYFYPLATY	x	x	x				2359	2181	3310.67	4528	3275.33	2675.33	2979	3730.33	5209.33	11732.5	2711.33	2340	3881.33	6051.33	2879.33	1660	5079.67	2523	2199.33	2930.67	2284.67	4761.67	1553	1886.67	2162.67	3347	2508	1786.67	1695.33	3678.33	1791	2717.33	2426.67	2184.67	2501.67	2439.33	2239.33	1993.33	1218	1976	1437	2936
00_EBV_BALF2_0021	GYIYFYPLATYPLRE	x	x	x				1456.33	2639	3272	1854.33	2827.67	1901	1796.33	1934.33	3100	1400.33	2056	1867	3082	2313	2123.33	1788.33	3185.67	1418	979.333	1363	2144	995.333	939	2526.67	1535	2272.67	1333.67	1371.33	1406.67	1755.67	1463.67	1065	1699	1236.67	2351.67	1517.67	1694.67	1519	838.667	1328.67	989	2034
00_EBV_BALF2_0025	FYPLATYPLREVATL	x	x	x				1746.67	2714.33	4443.67	3458.33	7308.33	1824	2552.67	5578.33	3642	1800	2667	2599.33	3069	3869.67	2839.67	11125.3	4005	2287.67	1438.67	1816.33	2498.67	1421.33	1029.67	5240.33	1846.67	2437.33	1872.33	1545.67	1979.67	1938	1822	1539.33	2367	6510.67	2894	1729	2087	1957	1108	2086.67	1429	3028
00_EBV_BALF2_0029	ATYPLREVATLGTGY	x	x	x				1499.33	1994	2566.67	3053	3344	2577.33	2453	2038.33	2781.33	2099.67	2518	2427.67	2239	2379	3523.33	1745.67	3153.67	2351	1995	1676.33	2550.67	1561.67	1160	1572	1281	1873.33	2423	1742	2406.33	2148.67	1390.33	1891.67	1512.67	1849	3057	3140	1960.33	2369.33	1051.33	1684.33	1253.33	3357.67
00_EBV_BALF2_0033	LREVATLGTGYAGHR	x	x	x				1306	2878	2473.33	2521.33	4088	3407	2977	3270	2846.33	2243.67	2907.33	2499.33	2176.67	4297.67	3526	1713	1996	2758	2072	1012.33	2876.33	2475	2437.33	1923.67	1449.33	3904.67	1943.67	2357	2068.33	2825	1748	3005	1923.67	1749.33	3067.33	3705	1754.67	2579.33	1194.67	2599	5054.67	4607.67
00_EBV_BALF2_0037	ATLGTGYAGHRCLTV	x	x	x				2431.67	4045.33	14199.7	3244.67	8245.33	6274.67	6030.67	2566.67	8412	6133.33	7259.67	4822	6463	7538	11968	3853.67	7896.33	3599.33	5729.67	2796.33	5796.33	9200.67	7070.33	2202	3608.33	7382	4601.33	6171	3680	5406.67	4452.33	5048.33	1702	2422.33	5975.67	4189.33	4052	4320.33	1606	3646.33	4334.33	8341.67
00_EBV_BALF2_0041	TGYAGHRCLTVPLLC	x	x	x				6425	2410.33	1475.5	3426.33	5690.67	3200	4004.67	12016	7171	2731.33	1133.5	6946.33	4750	5144.33	3913.33	2276.67	3806.33	5804	3052.67	1652.5	3327.33	1005	5533	44940.3	2090	2170	2936	2666	3649.67	2906	3226.67	2040.33	1855.67	1753.67	934	1741.33	14414	2280	1383.67	1922.33	8338.5	2353.67
00_EBV_BALF2_0045	GHRCLTVPLLCGITV	x	x	x				1049.33	1317	2432	2997.5	1848.67	2522.67	1351	1892.67	2712.67	1304.33	1498.33	2055	1388.33	3214	2894.33	1446	1814.67	2685	2577.67	790.667	1672.33	1014	2491.67	1241	1061	1890.5	1870.67	1460	1567.33	1933	1245.33	1519.67	1315.33	1231.67	1710.67	1747.67	1015.33	1318.67	856.667	1466.67	1112	2079
00_EBV_BALF2_0049	LTVPLLCGITVEPGF	x	x	x				2212.67	3708	2584.33	3804.67	2696	2895.33	2742.33	10963	3736.67	2311	2017.33	3942	1743	8080.33	3725.67	2979.33	4596.33	3026	2796.67	1114	2818	1406.67	2574.33	1885.67	1900	2189	2389.67	1810.33	2390.33	4122.33	1700.33	1629	3144	1767.67	1779.67	4002.33	1275.5	1600	1131.67	1958.33	1669.67	3139.33
00_EBV_BALF2_0053	LLCGITVEPGFSINV	x	x	x				820	1272.33	1683.5	1879	1433.67	2006.67	1245.67	1750.33	2262.33	960	1443.67	1569.67	1082	2090.67	2053	1183	1174.33	1443	1255.33	744	1402	936.333	1081.33	896.333	857	1423.5	1040.33	968.333	1235	1344	883.667	1864.33	1399.67	1089.67	1473.67	1577	987.333	1135	811.333	1355.33	979.667	1466
00_EBV_BALF2_0057	ITVEPGFSINVKALH	x	x	x				1076.67	1339.33	1843.67	3956.33	2852.33	2854.33	4153	1861	4177.67	1342.33	2030.33	2137.67	1599.67	2667.67	3351.67	2806	1146	1658.67	1864.33	879	2186.33	1438.67	1167.33	1207	1352	1115	1093	1072.33	1698.33	1365	1208.67	1429.33	1512	1196.33	1719.33	1602.67	1193.33	1131	901.667	1243	1337.67	2172.33
00_EBV_BALF2_0061	PGFSINVKALHRRPD	x	x	x				792	1116.33	1428	1356.33	1317.33	1346.67	1113	1408	1457.67	1000.67	1112.33	1391	1217	2222.33	1325.33	1135.33	1239	1354.67	1195.33	790.667	1438	1009	1125	932.667	857	1096	1077.67	865.333	973	1209.33	965	1144.33	1121.67	966.333	968.333	991.667	1037.67	1110.67	809.333	957.333	1013	1133.33
00_EBV_BALF2_0065	INVKALHRRPDPNCG	x	x	x				953	1212.67	2710	1728	5442.67	1824.67	1594.67	2284.67	1736.67	1051.5	2174	2943	1689.33	2116.67	1572.67	2634.67	1487	1436.67	1712.33	1153	1835.33	1649	1150.33	881.333	1991	1059	1251	1689.67	1236.67	1619	2169.33	1579.33	1123.33	1108.33	7360	2847	1489.67	2552.33	1486.33	3202.33	4820	1916.67
00_EBV_BALF2_0069	ALHRRPDPNCGLLRA	x	x	x				2528.33	2780.67	4979	2883	5733.33	2715.67	3783.67	2930	4077.67	2084.5	3937.67	4168.33	5156	5455.67	3574.67	1985.33	7695	3053.67	2059.33	1770	3234	5676.67	3698.67	1650.67	9461	4720.67	2292.33	2839.33	2787.33	6824.67	3951.33	4417.33	2210	16649	4102	9690	2920	3064.33	2121.67	2645	3332.33	4580
00_EBV_BALF2_0073	RPDPNCGLLRATSYH	x	x	x				3499.33	4602.33	4655.67	6064.33	7155.33	6265.67	8964	4758	6951	2986	5407	4946.33	4966.33	8353	6994.67	4692.33	3176.67	3968.33	3244	1787.33	4265	3228.67	5576.33	4504.67	9036	4922.33	5232.67	5003.33	3991	6433.67	4159.33	5343.33	3182.67	15438.7	4979.67	11196	5825	3959.33	6309	5709.33	6482.33	9244
00_EBV_BALF2_0077	NCGLLRATSYHRDIY	x	x	x				2030.67	4121	5174	4452.33	6920	4768.67	5797	4620	5328.33	3430.33	5376.33	6535.67	4556.67	8162	5487.33	4543.67	4097	5184.33	3642.67	1923	3460.33	3816	4574.33	2667.67	4497.33	5084.33	5057.33	4549	5920.33	4641	4707	6589.33	3244.33	4915	5160.67	6460	4467.33	4950.33	3805	5171.33	5093	7842
00_EBV_BALF2_0081	LRATSYHRDIYVFHN	x	x	x				2110.67	3313.67	4039	4099	4919.33	4646	4655.33	4090.67	4458.33	4075.33	3292	4564.33	3478.67	5899	6051	3457.33	3153.67	3174.33	3303	1801.33	2760.33	2448	2616.33	2205.67	2781	2994	3744.67	2842.33	3072	3658	3049.33	4095.33	2596	3620	3652.67	4020.33	3324.67	3669	2530.67	2797	4699	5139
00_EBV_BALF2_0085	SYHRDIYVFHNAHMV	x	x	x				1574.33	2216	4228.33	4182.33	4733	3402.67	3933	4640.67	4053.33	2843.67	3136.33	5142.33	2834.67	6049.67	4234	3434.67	4098.67	3041.67	2779	2051.67	2839.33	2738	1933.33	1991.67	1834	2569.33	2459.67	2035.67	2413.33	3475.33	2242	2499	2799.33	2463	3556	2650.33	2206.67	2908.67	1518.33	2274.33	2161	2891.33
00_EBV_BALF2_0089	DIYVFHNAHMVPPIF	x	x	x				4776.67	7173.33	8012.67	10640	12179.7	5002.33	7829.33	24558.7	7813.33	4053.67	5403	9742.67	6651.67	14031	6998.67	5537	19236	7119.33	3955	7150	5254.33	4284.67	11161.3	23375.3	4835	6170	4899.33	4847.67	4101	7514	3989.67	17679.3	8380	4676.33	7092.33	6620.67	5261.33	4994.67	2946	3864	4821	7423.67
00_EBV_BALF2_0093	FHNAHMVPPIFEGPG	x	x	x				1396.33	3096	4968.33	3418.33	7375.33	2979.67	5012.67	4288.33	3875.67	2523.33	6003.33	4887.33	3844.33	6076.67	5669	2547.67	4878.67	3525.67	2869	1443.67	2757.33	4354.67	1531	1496.67	2605	3229.67	2049	2239	2185	3417.33	2156.67	2071.67	1551.67	1550	4441.33	3262.67	1810.33	2526.67	1416.33	3008	1553.67	4131.33
00_EBV_BALF2_0097	HMVPPIFEGPGLEAL	x	x	x				1707.33	2629	2299.67	2139.67	2287.33	1504.67	1669.33	3067	1990.33	1309.67	4920	2056	2224.33	1697.33	3850.67	1662.67	1908	3245.33	1359	1280.33	1317.33	944.667	886	6787.67	1488	1484.33	1775.67	1225.67	2070.67	1705	1959.33	1067.67	1077	3922.67	1567.33	1372	1469.67	1488.67	894.667	1542.67	1442.67	1574.33
00_EBV_BALF2_0101	PIFEGPGLEALCGET	x	x	x				1450.33	1479.33	1818.33	1526.33	1987	1324	1231.67	1036.33	1979	1024	1693	1396.67	1647.33	1149.33	1302.33	1452.33	1852.67	1108.67	1073.33	1154	1275.67	2168	970	1693.67	1331.67	1365.33	1223.33	1114.67	1294.67	1293	1039	949	1249.67	1108.67	1544	1278.67	1334.67	1405	797.667	1144.33	988	1356.67
00_EBV_BALF2_0105	GPGLEALCGETREVF	x	x	x				1550.67	1732	3511.67	3346.33	7401	1316.33	2346	1541.33	3139.33	1859.33	2544	3036	6405	3104	1861.67	2130.67	4942.67	2261	1443.33	1665.33	1482.67	2169	984	3593	1419	2672.33	3111	2042	1541.67	1694	3020.67	1342	1649.33	1791	2219	1656	2314.33	1530.33	1011.33	1622.33	1627	2988.33
00_EBV_BALF2_0109	EALCGETREVFGYDA	x	x	x				1817	14347.3	2087.67	2376	3978.67	1240.33	2314.33	1511.33	1936.33	1454	3058.33	2324	3415.33	2164.67	2645.67	1738.67	5347.67	1883	4202.67	2832.33	2559.33	2560	1095	1411.67	1782.67	2654	2460.67	1761.67	1472	4579	1878	1182	2376	1785	4550.33	1521.33	5259	1855.33	1068.33	1377.67	1480.33	1672.33
00_EBV_BALF2_0113	GETREVFGYDAYSAL	x	x	x				1765.33	1994.33	3360.33	4132.33	4466.67	2166	2956.33	4589.33	2464	2567.33	2940	3300	3911	5806	2556.67	2583.67	4750.33	2812	2020.67	2291.33	3222.67	2424	1985	2100.33	2309.67	2055.33	3811.67	1950.33	1596	3074.33	1746.33	1567.33	2566	2256	2047.67	2214.33	1786.67	2582.67	1352.67	1956.67	2152.33	2262.67
00_EBV_BALF2_0117	EVFGYDAYSALPRES	x	x	x				3048	4471.67	5731.33	6508.33	6915.33	2044.67	3359	5817	3506.67	2198.67	4372.67	4784	3740.67	7466	2597	3079.33	14252.7	5320.67	1838	3116.33	5334.67	3042.33	2953.67	2915.33	13353.3	3590.33	2254.67	2836.67	1635.33	3776.67	2443.67	1609.67	3911.33	3250	3952.67	2707.33	3365	5186.67	2194	2113	2713.33	3991.67
00_EBV_BALF2_0121	YDAYSALPRESSEPG	x						861	1193.67	1840.67	1287.33	3096.67	1076	1833.67	1290.33	1660.67	1203.67	1373.33	1609	1084	1810.33	1657.33	952	1838.33	1154.67	995.667	857.333	1714.33	1569.33	1047	1116	986.333	1402.33	1349.33	1106.67	1362	1277.33	1036.33	1118	1132	983.667	1439.67	1717.67	1064.67	1334.67	766.667	845	982	1707.33
00_EBV_BALF2_0121	YDAYSALPRESSKPG		x	x				990	1450	3686.33	2543	5499.67	2117.67	2033.33	1899.33	4880	1570.67	2174.33	4232	2225	1932	2200	1234	2472.67	1386.33	1360.33	1750.67	5374.67	1894.67	1269.67	1401.33	1346	4296	1505.67	1244.33	1302.33	1440.67	1816.33	1308	2212.67	1343.33	2384.67	3540.33	1608.67	1989.33	1276.67	2661	1229	7152
00_EBV_BALF2_0125	SALPRESSEPGDFFP	x						957.667	1434.67	2346.67	1881	2711.67	1281	2641.33	1429	2280	1324.67	2226	1443.67	1430.67	1974.33	3951	1185	1637	1942.33	1062.67	1084.67	1719.33	1225.67	943.333	1238.67	1025	1230.67	1326.67	1412.33	1373.67	1249.33	954.333	1239.67	1023.67	1062	1809.33	1294.67	1078.33	1301.67	1163.67	1019.67	1685.67	1980.33
00_EBV_BALF2_0125	SALPRESSKPGDFFP		x	x				1155.33	2101	4678.33	3191.33	5246.67	1785.67	4354.33	1849	3905.67	1832	4378	2273.33	2072.67	2517.33	5533.33	1392	2184	3855	1295.33	1895.67	4189	7356.67	928	1298.33	1395	1940	2217.67	2120	1988.33	2378.67	1396.67	1802.67	1291.67	1361.33	2989	2031	1810.67	1814	1132.67	1334.67	1407.33	23209.7
00_EBV_BALF2_0129	RESSEPGDFFPEGLD	x						1194.33	1414	5652.67	24014	2602.67	2201.33	3589	1651.67	4227	1476.67	3142.67	2282	1790.67	1909	3002.67	1659.33	1728.67	1477.67	1257.33	1173.33	1787.67	1003.33	1056	1473.67	1459.33	2738.67	1449.33	2043.67	1254.67	1387	1318.67	1080.33	1263	1244.67	1707.67	1292.33	2070.67	1342.67	1198.33	931.667	1069	2225.33
00_EBV_BALF2_0129	RESSKPGDFFPEGLD		x	x				1425.33	1207.67	3893	20419.3	3350.33	2198	4063.67	1624	5142.33	1910.33	3469	3362.67	2064	1441	3101	1676.33	1404.67	1973.67	1546	1134	2283.67	5231.33	1009.67	1447.33	1792.33	3323	1857.67	2234.33	1527.33	1313.67	1518.67	1178.33	1560	1525.67	2080	1402	3041.33	1319.67	1252	998	1025	6828.33
00_EBV_BALF2_0134	PGDFFPEGLDPSAYL	x	x	x				10168.7	5099	5553	5751.33	4058.33	2924.67	4518.67	4759.67	2940	2348.67	3058.33	4440	5210.67	3069.67	3587	6057.33	6645	2724	2174.33	5093	3276.67	3074	7346.33	3073.67	5642	5541.33	3101	3578	3248	4706.33	3551.67	2066.33	6837.67	4284.33	3506	4649.33	2898.33	2771.67	1581.67	2549.33	2309.33	3256.67
00_EBV_BALF2_0138	FPEGLDPSAYLGAVA	x	x	x				1906.33	2619	3942.33	2283	5379.33	1264.67	2191.33	1656.33	2423.67	2703	2518.33	3062.33	2985.67	2838.33	2045	1848	5955	2003	22655.3	1836.33	2386.33	3816	48410.3	1299	2585.67	3950	1849.33	1828.33	1636	2059.33	2333	1624.67	1782	1723	2924.67	1666	2144	1532	1061.33	1552	1258.67	1954.33
00_EBV_BALF2_0142	LDPSAYLGAVAITEA	x	x	x				1116.33	2096.67	2171	1605.67	1892	1390.33	1547.67	1355	2068.67	1821.67	3564	2372	1728.33	3029	2059	1593.33	1860.67	1519	1283.67	1054.33	1966.67	1544.67	2125.33	1134.67	949	1723	1602.67	1133.33	1086.33	1806.33	1153	1107.67	1218.33	1120.67	2041.67	1602	1373.33	1616.33	878	1303	993.333	1627.33
00_EBV_BALF2_0146	AYLGAVAITEAFKER	x	x	x				1193.33	2050.33	3871.67	11062.7	4561.67	2914.33	2207.33	2094.33	3546	2009.33	3974.67	3251.67	2205	4729.33	5431.67	2108.33	3520.67	2546.67	2313.33	1668	3413.67	1567.33	1592.33	1497	1998.67	1864.67	1788.33	1341.33	1890.67	1931.67	1518	1557	2003	1608.67	2135.33	3247	1742.67	3234	1112.67	1768	1271.33	2116.67
00_EBV_BALF2_0150	AVAITEAFKERLYSG	x	x	x				1176.67	2055.67	4332.33	2933.33	7918	2857.67	4313.33	2949.33	4408.67	1931	3680.33	4629	3417	4271.67	3288	1985.67	5245	2673.67	2200.67	1565.33	3097.33	2167	1876	1281.67	2053.33	3525.67	2236.67	2204.67	2859.67	2184	2524.67	1674.67	2265.67	1826.33	3870.67	3880.67	1817.67	2650	1265	2197.67	17783.7	2549.33
00_EBV_BALF2_0154	TEAFKERLYSGNLVA	x	x	x				1151.33	3049	4139	2493	11648.7	2988	3867.67	1935.33	3954	2034	3263.67	5645	3735.33	4040.33	3630.33	2340.67	6577.67	2743	1910.33	1408	2988.67	5582.33	2403.67	1520.33	1689.67	7971.67	1911	2342.67	3175.67	3511.67	2216.67	1832.33	1918	1786.33	3932	2530.33	2098.33	2170.33	1177.67	1959.33	1473.67	3737.67
00_EBV_BALF2_0158	KERLYSGNLVAIPSL	x	x	x				1728.67	4483.33	4339.33	4639.67	4987.33	2742.67	42473.3	3183.67	7632.33	2689	4104.33	4111.67	4910	4465.33	6478	1981	3668.33	10542.7	2586.33	1312.33	3285	1658	3671.33	2467.33	2496	5156.67	2875.67	2113.33	2839	2572.33	2487.33	2957	2036.33	7055.33	3151	4011	2591.67	4450.67	1298	2885	1631.67	5216
00_EBV_BALF2_0162	YSGNLVAIPSLKQEV	x	x	x				1150	1616.67	4536.67	2209.67	2842.33	1422	2304.33	1560.33	3494	1780.67	3655	2429.67	3159.33	2481.33	2584.33	1741	3282.67	1864.33	1042	1377.33	2164	1478.67	1040.67	1428.33	1999.33	3207	2263.67	1549.33	1848.33	1671.33	1161	1481.67	1311.67	1291.67	2958.33	1855.33	1557.33	2067.33	849.333	1623	1586.67	2476.67
00_EBV_BALF2_0166	LVAIPSLKQEVAVGQ	x	x	x				852.667	1852.67	2342.33	1876.33	1217	1913	1125	1607.33	2622	1233	1327	1688.33	1422	2055.33	2262.67	1205.33	1235.33	1362.67	1831.33	817	1372	899.667	2344	871.333	866.333	1126	2353.33	1172	1239.33	1260.33	1025.33	1674.33	1123.67	974.667	1424	1490.33	974	1037.33	766.333	840	1186.67	1401
00_EBV_BALF2_0170	PSLKQEVAVGQSASV	x	x	x				865.333	1002.33	1279.67	1243	1460.33	1388.67	1105.67	1443.33	1382.67	1052.67	1006	1499	1394.33	2266	1180.33	1291.67	1300.67	1375.67	1070.33	824	1232.67	1055.33	874.333	914.667	866.667	1077.67	1001	873.333	862.333	1287.33	871	1062.33	1043.33	927	917.667	938	944.333	1042	806.333	966.667	856.333	1043.33
00_EBV_BALF2_0174	QEVAVGQSASVRVPL	x	x	x				714.333	1015.67	982	1080	1100.33	1073.67	897.667	943.667	1138.67	869.333	1000.67	1142	1008.33	1304.33	1396.67	961.333	872	1148.67	1134.33	716.333	1042	1413.33	769.333	757	893.667	864.667	1426	839.333	923.667	979.333	864.333	1143.67	850.333	826.667	868.667	966	878.667	824.333	686.667	812.667	815.667	917.333
00_EBV_BALF2_0178	VGQSASVRVPLYDKE	x	x	x				834.333	1429.33	2299.33	1965	2746.67	2226	2133.67	1144.67	1926	1051	1796.33	1996.67	1731.33	2019.33	1820.33	1406.67	1145	1347.67	1137.67	1230.67	1687	877.667	1021	1072	2018.67	1686.5	1176	1495.33	1366	1298.33	1234.67	2355.67	1337.33	4243.33	2140.33	1503.67	1284.67	1610.67	920	1180	1036	1772.67
00_EBV_BALF2_0182	ASVRVPLYDKEVFPE	x	x	x				1036.33	1632.67	3517	2099.33	2558.67	2162.33	2562.33	1725.67	1885	1745.67	1720.33	1876.33	2320	2444.67	2362.67	1665.67	2176.67	1553.33	1567.33	958	1880	1333.33	964.333	1134.33	1254.33	1801.67	1264.33	1362	1539.33	1451	1088	1782	1198.67	1269.33	2057.67	1418.33	1362	1559.33	911.667	1233.67	1225.33	1991.33
00_EBV_BALF2_0186	VPLYDKEVFPEGVPQ	x	x	x				1938.67	1622	2870	2117	2199.33	1219	2058.33	1170.33	2457.67	1241	1759.67	1668	3019	6622	2005	1545.67	2072.67	1201	1431.67	1142.33	1842.33	1257.67	1055.33	1180.67	1808	1977.33	1280.33	2028	1312.33	1251.67	1700.67	1424.67	1764.67	1540.67	2021.33	1569.67	1362	1733.67	918	1449.67	1143	2044.67
00_EBV_BALF2_0190	DKEVFPEGVPQLRQF	x	x	x				1456.33	2564.67	4507	4608.33	3929	2638.67	5186.33	4189.67	4710	1221.67	4829.67	2352.67	3006	6177	3848.33	1824	3073.33	2961.67	3025	1484.67	2243.33	1943.33	2223	1198.67	2377	3171.33	1687.33	2292	2172.67	4976	1941.67	1807.33	1695	1661.33	2541	2070	1378.33	1636.67	1076.33	2650.33	2379.33	3685.67
00_EBV_BALF2_0194	FPEGVPQLRQFYNSD	x	x	x				1625.67	2028.33	3144.67	22038	8124	5043.67	10901	4023	9664	2810.33	6178.33	3342	3549	5246.33	3993.33	5067.33	3542.33	5584	2218	1828.67	3300.67	2571	1994	2378.67	2872.33	6794	5111	2149	3202.33	3150.67	1791.33	2382	2578.33	2158.33	4491.33	2658	5517.67	13390.7	1684.33	2392.67	1748.67	7098
00_EBV_BALF2_0198	VPQLRQFYNSDLSRC	x	x	x				2722.67	3394.67	4022	4298.67	4860	5318.67	3767.33	3334.67	5035.33	2547.33	3660.33	5282.67	5016	10977	5584.33	5827	4416	6953.67	2437.67	2097	4239.67	3126	3986	2769	2977	2822.33	3573	4121	3319.67	4029.33	3248.67	5932	2545.33	4889	5105.33	5834	3328.67	10217	3523.67	4146	3987.67	8333
00_EBV_BALF2_0202	RQFYNSDLSRCMHEA	x	x	x				993	2848.33	1904.67	2706.33	2876	2299.33	2497.33	1686	2264.67	1336.33	2317.33	3548	2182.33	3354	23709	1832	1899.33	3024.67	1724.33	1217.67	2149.33	3922.33	1450.33	1374	1226.67	2475	1346	1539.33	1593.67	2997.33	1358.33	2018.33	1384.33	1234.33	2452.33	2104.33	1449.67	3743	1322.67	1468.67	1875.67	2933
00_EBV_BALF2_0206	NSDLSRCMHEALYTG	x	x	x				1185	2807	3769	2182	6571.67	1992.33	3106.67	1869.33	4654.33	1554	2418.33	3540.67	3321.33	3338	2534.67	2288.67	2786.67	1700.67	1506.33	1576	2261.67	2918.33	1145	1261.67	1527.67	2992	1777.33	1979.67	1368	1929.33	2588.67	1180.67	1448.67	1584	2762	2751.67	1787.67	1710.67	1046.33	2512.67	1287.67	2984
00_EBV_BALF2_0210	SRCMHEALYTGLAQA	x	x	x				1562.67	2229.33	2789.67	3420.33	3772	1774.67	2934.33	1887.67	2408.33	2005.67	3458.33	3115	2970.33	1865	3063.67	1828.67	4846.33	1696	1144.67	1507	1863.33	4622	1018.67	1211.67	2041	6921.33	1606.33	1547.67	2506	3862.67	1773	1884	1317.67	1203	6264.33	1742.67	1710	1857.33	1074.67	1609.33	1072.33	3556.33
00_EBV_BALF2_0214	HEALYTGLAQALRVR	x	x	x				1882.67	2210.33	2970.33	2883.67	7454.33	2442.33	2452.67	2294	3075.67	2510.33	2432	3904.33	3875	4327	2632.33	1728.33	2776	2731	1888	1552	2865.67	2138	2614.67	3969	1863.33	3046	2618.33	2166.67	1927.67	2493	2698.33	3411.67	2350.33	2568.67	2428	2389.67	2502.67	2506.67	1916	2439.67	2206.33	2468
00_EBV_BALF2_0218	YTGLAQALRVRRVGK	x	x	x				2046.67	4027.67	4592	5068.67	3885	2324.33	2262.33	1594	8497.67	3188	1743.33	3578.33	4351.33	9851.67	5153.67	2560.5	2893.33	4075	2168.33	1600	2850	3019.67	5249.67	1655.67	9939	7242	5586.67	2013.33	1418	6393	1508	13830.3	1859.67	2633.67	2390	1328.67	4618.67	2261.67	1349.67	1718.67	1858	2895.33
00_EBV_BALF2_0222	AQALRVRRVGKLVEL	x	x	x				1157.33	1335.33	2006.33	1892.67	2226.33	1715.33	1588.33	1355.33	2503.33	1235	2037.67	2065	1875.67	2869.67	2415.33	1582.33	1814	1964	1911	850.333	2261.67	1180.33	2409.67	1158	1267.33	1501	1700.33	1243	1243.5	1288.67	1582	2138	1968.33	1917	1697	1459.67	1427	1610	1280	1420.33	1465.33	1608
00_EBV_BALF2_0226	RVRRVGKLVELLEKQ	x	x	x				1579.33	1914.33	1698.67	2289.67	2282	1644.33	1353.67	1530.33	2228	1557	2056	1860.67	3373.67	2291	2617	1511	1605.33	2092.67	1920	1152.33	2458	961.667	1800	1254	1172.33	1420	1882.67	1142.33	1089.33	1188.67	1644.33	1198	1466	1753	2132.33	1202.67	1145.67	1573.67	1321.67	1450	1508.67	1514.67
00_EBV_BALF2_0230	VGKLVELLEKQSLQD	x	x	x				1602	1578.67	2259.67	14983.7	3273	1906.33	3542	1760	5598.33	1821	3063.67	1506.67	1724.33	2002	2413.67	2014.33	1840	5795.33	1285.67	1439.67	1672.33	1795	914.333	1965.67	1987.67	4586.67	1640.67	1671.67	1998	1600.67	1127.67	1001	1486	1237.67	2299	1671.67	2469.33	1533.33	877	1275.33	1388	2983.67
00_EBV_BALF2_0234	VELLEKQSLQDQAKV	x	x	x				1431.67	1041.67	1918	1344.33	1783.33	1059	1131	1016	1437	1341.67	1940.33	1669.33	1541.33	1365.67	1883.67	1402.33	2895.33	1221.33	1145.67	957	1398	1994.33	759.667	2263	900	1213.33	1472	866.333	981.333	1159.67	1012.33	940	853.5	1017	1640.67	916.667	1139	1579	862.667	953.333	922.333	1410.33
00_EBV_BALF2_0238	EKQSLQDQAKVAKVA	x	x	x				762	1068.33	1056.33	1135	1130.67	1661.67	905	1038.67	1135.67	886.667	1494	1164.33	969.667	1604.33	1024.33	1024.67	1149.33	1104.67	841.667	835.667	1161	3860	817.333	781	728	1332	833	942.667	848.667	971	816	868.667	879.333	850	897.667	880	923.667	907.333	757.667	872.333	906.333	948.333
00_EBV_BALF2_0242	LQDQAKVAKVAPLKE	x	x	x				745	966.333	1926	987.667	2640.67	874.333	1085.33	920	2098.33	872.667	1384.33	1144	1175.67	1124.67	1290	833.333	1071	1062	813.333	784.667	1199	829.333	890	765	866	975.667	1023.33	822.667	880.667	859	1187	767	863	774	1287	953	853.333	1067.33	787	866.333	832	971.333
00_EBV_BALF2_0246	AKVAKVAPLKEFPAS	x	x	x				841	950.667	3126.67	1190.33	4322.67	1072	1228	7206.67	4305	1383.33	1869.33	1291	2048.67	1772.33	5690	1323.67	1663.33	1072.67	1043	952	1148.33	856.333	926.333	817.667	843.333	1491.33	1018.33	1027.33	855	937	1604.33	1964.33	1170.33	904.333	1338.67	1661.33	1116.67	1237	800	2192.33	912.333	1101
00_EBV_BALF2_0250	KVAPLKEFPASTISH	x	x	x				804	929	1226	1991.33	3883.67	2010	3413	1280	2407.67	1127	1984.33	1312.67	852.667	1205.33	6022.33	1666.67	958.667	1094	1054.33	858.667	931.667	810	956.333	947.667	911.333	928	922	910.667	1027.67	995.667	1287.33	984	948.333	802	1109.33	1010.67	937.667	932.333	887	1062	1028	1398.33
00_EBV_BALF2_0254	LKEFPASTISHPDSG	x	x	x				782	949.667	1258.33	1088.33	2850.67	1106.67	1275.33	1151.33	1042.33	2648.67	2090	1261	1307	1485	4513	1069.67	1103.33	966.333	856.667	899	1168.33	1036	829.333	774.667	874.667	1013.33	966.333	905	876.667	1101.33	1046	923.667	917.333	836.667	1081	1006.67	907	1019.5	798.667	1094.67	836.667	940.667
00_EBV_BALF2_0258	PASTISHPDSGALMI	x	x	x				867.333	1130	1332	1497.33	1465.33	1063.33	1014	975	1395	949.333	1147.33	1495.67	1647.67	1653.33	1571.33	1002.67	2430	946.333	922	759.667	1198.33	814.667	829.333	820	777.667	951.667	1490.33	855.667	966.333	983.333	889.667	929.667	913.333	804.333	1022	895.333	919	1048	754.333	869.333	809	1093
00_EBV_BALF2_0262	ISHPDSGALMIVDSA	x	x	x				869	855.667	1030	958	1626	929.667	1245	973.667	1158	973	923.667	1319	1072.5	1437.33	1827.67	1034.33	1315.5	1060	831	1363	1286	796	781.667	805.667	1320.67	1697.5	967.333	883.667	841	956.667	796.667	876	839.667	834.333	1122	895.333	856.667	873.333	826	887.667	748.667	903
00_EBV_BALF2_0266	DSGALMIVDSAACEL	x	x	x				910	972	1665.5	1665.67	1193.67	1304.33	1445.67	1140	1223.33	955.667	1242.67	1543.67	1612	1683.33	1610	948.667	1113.33	1078	878.333	1006	4379	946.333	817.667	869	1023	1614.5	992.333	1215.33	932.333	981.667	967.667	1056.67	894.667	969	1261	963	985.667	983.667	732.667	1030.67	787.333	973
00_EBV_BALF2_0270	LMIVDSAACELAVSY	x	x	x				1012	1288	1567.33	1291.33	3370.67	2114.33	1370	1364	1588.67	1049.33	1011.33	2015.33	1423.33	3217	2572.67	1305	1168	1691.33	1446	1031.67	1699.67	1301.33	1468	955.333	1100.67	1077.67	1254	941.333	878	1047	830.333	998.333	1016.33	955	1252.67	1253	938	962.667	815	1031.67	933.333	1201.33
00_EBV_BALF2_0274	DSAACELAVSYAPAM	x	x	x				986.333	962	1795.67	1011.33	3987	1074.33	1725.67	1051.67	1149	1137.67	1665.67	1279.33	1595.33	1830.67	1711	1252.67	1114.67	1013.67	868	838.667	3388.33	2033.67	1012.33	797	3448	946.667	901	1544.67	851.333	1500	1158.67	1149.67	1014.33	1025.67	1516.33	1050.67	948.667	971.333	819.333	924.333	837	992.667
00_EBV_BALF2_0278	CELAVSYAPAMLEAS	x	x	x				871.667	816.333	2335.33	953	1966.67	837.667	1037.33	952.333	3432.67	1023	886.333	1109	1557.33	1481.33	1529	900	1414	942.667	817.333	962.333	1273.33	922.333	728	836	757.333	1093	990.333	885.667	773	1013.67	1092	853.333	917.667	946	1472.67	928.333	1015.67	952.333	703.333	824.333	895	940.667
00_EBV_BALF2_0282	VSYAPAMLEASHETP	x	x	x				790.333	1450	1406.67	1037.67	1652	1080.33	1511	1066	1571.67	1146.67	1007.33	1096.67	1111.33	1515.67	2224.33	2444	1192.33	1009	863.667	817.667	1307	1107.33	850.667	810	881.333	1117.67	889	1129.33	1212	1193.67	1066	989.667	964.333	924.333	1015.67	921	1111.67	1446	773.333	880	874.333	1178.67
00_EBV_BALF2_0286	PAMLEASHETPASLN	x	x	x				826.333	993	1666.33	1925.33	1306.33	1971.67	3020.33	1175	2111	911.667	3648	1282.67	1071.67	1578	3229	1752.67	1973.67	1184	935.667	841	1157	997.667	837.667	860.667	806	977.333	1005.33	930.667	970	1080.33	853.333	948.667	963.667	798	1220	883	911.667	956.667	758.667	808	945	1354.67
00_EBV_BALF2_0290	EASHETPASLNYDSW	x	x	x				982.667	1382	2030.33	1878	2707.33	1465	3637	1417.33	1519.33	1099.67	2250.67	2623.33	1726	2250.33	2451.33	1372.67	1951.67	2771.67	1612.67	1757.67	1588	2835.33	1192	1048	1144	3008	1394	1492.33	1628.67	1697.67	1319	1207.67	1102.67	2144.67	1859.67	1262.67	1156.33	1130.33	841.333	1287.33	1089.33	1309.33
00_EBV_BALF2_0294	ETPASLNYDSWPLFA	x	x	x				2702.33	4951.33	8064.33	5366.33	8158.33	2804.67	7082.33	7788.67	3089.33	3379.67	5189.33	6622.33	5458.33	10481.3	4903.33	3138.67	8005	6584.33	2771.33	3708.67	3943.33	3890.33	3036	2695.67	3471	3811	4546	4491.33	2416	6512.67	2601.33	1912.33	2911.33	5193.67	4206.67	2919	3130	2801.67	2032.33	3826.67	2908	4614.33
00_EBV_BALF2_0298	SLNYDSWPLFADCEG	x	x	x				6921.67	4995.33	5598	6517.67	6199.33	3172.67	6181.67	3929.33	8221	2361.33	2988	5401.67	4271.33	7801.67	3975.67	3159	7993.67	8722	3197.33	4271.33	5713.67	2602.67	6101.33	2375.33	4198.33	4340.67	5943.33	5640.33	1577.33	3400.33	2652.67	1399.67	3334.67	2964.33	5321	5674.67	4077.67	3447	2335.67	2593.67	2197	4623.33
00_EBV_BALF2_0302	DSWPLFADCEGPEAR	x	x	x				8193.33	1869	2379.67	2521.67	4652.67	1448	2167	1624.67	1621.33	1534.67	3565.33	2381.67	3813.67	2462	2080.67	1680.67	3622	8801.67	1920.33	1913	1863.5	1514.33	1126.67	2049.33	1838.33	1918.67	2841	1518	1343.33	2907.33	2105.33	1138	1773.67	1588.67	1908.33	1498.33	1843	1583.67	1225.67	1436.67	1225.33	1594.67
00_EBV_BALF2_0306	LFADCEGPEARVAAL	x	x	x				879.333	1807	2151	1243.67	2168.67	1022	1138.33	1219.67	1434.33	1145.67	938.333	1436.33	1672.67	3885.67	1241	1058.67	1232.67	1126.67	856.667	1034.67	1152	1791	839.333	1006.33	858.333	1057	1696.33	1006.33	1041.33	1149.67	1039.33	915	906.333	1123.33	998.333	832.333	1199.67	1805.33	740.667	1066.67	776.667	1072.33
00_EBV_BALF2_0310	CEGPEARVAALHRYN	x	x	x				3221.33	2467.33	5169	15201.7	6703.67	3639.33	7335.33	3103	8842.67	3170.67	6562.33	3715.67	4074	3519.33	6888.67	3180.33	6500	4280	2010.67	2200.33	2567.33	3634.33	1546.33	1663.67	3516.67	6138	5444	2047	3019.67	3120.33	2711	4683.67	2042.33	1453.67	2965.67	1844	6357.33	1715.67	1378	2144.33	1470.33	3910.33
00_EBV_BALF2_0314	EARVAALHRYNASLA	x	x	x				2585	3395.33	4747.33	3422.33	6066.67	3704.67	4230.67	2602	4401	3048.33	3607.67	4142.67	5047	5433.67	4659.67	3859	8767.33	3886.67	1781.33	2256.67	4139.67	8953.67	3335	2733.33	4640	7983	3984.67	3664.67	3565	4522	4151.67	6736.67	2936.33	4806	7131.33	3780.33	4062	3924.67	3386.67	4139.33	4590	6355
00_EBV_BALF2_0318	AALHRYNASLAPHVS	x	x	x				1996	5392.33	9462.67	4518.67	16746.7	4408.33	7782.33	5586.33	5826	5783	7976	6539.67	7026.33	9569.67	9466.67	3896.33	4236	4753.33	7726.33	1449	4601	3155	3827.67	2181.67	6428.67	6748.33	5012.33	6296	7989	4245	4905.67	6841	2720.67	5111	7122	5054.67	4790.67	4859.67	2702	6846.67	13331.3	8878.33
00_EBV_BALF2_0322	RYNASLAPHVSTQIF	x	x	x				1603.67	2774.33	3942	4313	17510.3	5051	4048.67	3440.33	5805	3196.33	3851.33	3774	6194	5674.33	4796	3032.33	4941.33	3889	4413.33	1226.67	2578.67	2493.67	10992	1531	2305.67	4001.67	3483.67	3707.33	2470.33	3810.33	3322	4735.33	1835	2559	6725.67	7501	2660	2905.67	1830.67	2295.67	2564.67	6822.67
00_EBV_BALF2_0326	SLAPHVSTQIFATNS	x	x	x				732	1079.67	1253	1359	1067.33	1064.67	922.333	1105	1954	888.333	973.333	1160.33	1020	1634	1511.67	1109.67	1048.33	1153.33	1181	759	1465.33	864.333	1713	794.667	1084.67	983.333	1136.33	811	957.333	1061.33	873.333	1100	1015.33	870	955.667	1133	891	904.667	728.667	753.667	964.333	1305
00_EBV_BALF2_0330	HVSTQIFATNSVLYV	x	x	x				937.667	1839.67	1816.67	2402	2161	2718.33	1512.67	2530.67	4661	1162.67	947	1883	1338	3093	2633	1795.67	1352.33	2688.33	1627.33	839.333	1639	1045.33	1506.33	1173.33	1387	1752.5	1974.67	1492	1185.33	1727	1483.33	2023.67	1164.67	1776	980.333	1096.5	1119.33	1357.33	1025.33	1776	1300.33	1318
00_EBV_BALF2_0334	QIFATNSVLYVSGVS	x	x	x				867.667	1781.33	2609.67	2365	1711	2077	1324.67	1768	3393.67	1080	3935.67	2348.33	1304.67	3431.33	1956	1523.33	1446	1524.67	1857	791.667	1870.67	982	1165.67	1071.67	1493.33	1235.67	1517.33	1191.33	1319.33	1433.67	1137	2188	1358	1292	1915.33	2027.67	1205.67	1399	844.667	1202.33	1073.67	1870.67
00_EBV_BALF2_0338	TNSVLYVSGVSKSTG	x	x	x				823.333	1413	1665.33	1490.67	2590.33	1662.33	3185.33	2397.67	1935	965.667	1505.67	1387.33	1884	2025	1732.67	1119.67	1083.67	1299	1107.67	804.667	1361.33	881	1373	835	845.333	1065.33	1009.67	2108.67	1070.67	1115	885.667	1359.67	1105.67	920.333	1052.33	1420.67	958.667	1023	763.667	797	907	1117
00_EBV_BALF2_0342	LYVSGVSKSTGQGKE	x	x	x				785.667	973	1180	1536.33	1235	1303.67	1515	1109.67	1613	826	1650.33	1474.33	1025.33	1657.33	1248	1014.33	950	1527	1031	750.333	1540	849.667	1675	1021	906	898.333	2097.33	900.333	887.333	1131.67	858.667	1252.33	896	944	1437	1484.33	855	1116.67	735	948.333	791	2002.33
00_EBV_BALF2_0346	GVSKSTGQGKESLFN	x	x	x				792	881.667	1278.33	3805.67	1371	1211.33	2147	1464.67	1833.33	852.333	3296	1064	1148	1300.67	1792.33	997	1249	1886.33	996.667	787.333	1220.67	847.667	1156.33	761.333	790	875.667	2027	800.333	1140.33	1127.67	849.333	966	1018	964	852.333	1070.33	1180.33	900.667	765.5	838.333	957.333	1531.33
00_EBV_BALF2_0350	STGQGKESLFNSFYM	x	x	x				1329.33	2270	2565	2395	3531.33	2154	3713.33	1902.67	2320	2670.33	12671.7	2759.67	2642	2400	3496.33	2518	1805	2375	1644.67	1391.33	2646.33	2127	1834.33	1777.33	1293	2241.67	1372.33	1808.67	1652.33	1718.33	1628	1611	1379.67	1551.33	2255.33	2081.67	1575	1372	1017.67	1446.33	1398.67	2189
00_EBV_BALF2_0354	GKESLFNSFYMTHGL	x	x	x				975.333	2200.67	3256	3105.67	2883	2654.67	2789.33	1659	2076.33	2196.67	2283.5	2796	1472	2594.67	4153	1762.67	2172.33	1739	1428.67	1264	1906.67	2195.67	1002.33	957	1227	1896.33	2477	2418.33	2097.33	1690	1432	1898.33	1432	1401.33	2318.33	1781	1343.33	1531	1065.33	1427.33	1514.67	2568.67
00_EBV_BALF2_0358	LFNSFYMTHGLGTLQ	x	x	x				1577	3198.67	4233.67	6805	11526.3	3498.67	5174	3732	4948	2321.33	5181.67	4226.67	8004	8666.33	4173	3684.67	4815.33	4107	4114	2049	3971.67	3976	2130.33	2569.67	3556.67	5659.67	2420	3846.33	3115	3652	3719.67	2870	3539.33	2500	5621	3601	3087	2773	1473.33	3904.67	2247	4715
00_EBV_BALF2_0362	FYMTHGLGTLQEGTW	x	x	x				1242.33	2227.33	4290	2840	4015	3702.33	7324	2430	2429	2764.67	3117.67	2760	4036.5	3433	3000.33	1921.67	5985	2177.33	2193.33	1086	1996	4448.67	1382.67	1129	1490	3714.33	3023.67	2163.67	2535.67	2512.67	2034	2245	1194	1850.33	3143.33	1803.33	2092	1790.33	1166.67	2383.33	1503.67	3924.33
00_EBV_BALF2_0366	HGLGTLQEGTWDPCR	x	x	x				1540.67	1878	2966.33	2474.33	6271.67	1760	3737.67	1549	2278.67	1932.67	4261.67	2530.33	5316	2478.33	3613.67	2043.33	2399	1486.33	2341	2278.33	2188.33	5916.67	1168.33	1510.33	1918.67	4719.67	2389.67	1975	1897.67	3221.33	1709.33	1228.67	1521	1473.33	2833	1510	2288.67	1752.67	1036	2104	1496.67	2033.67
00_EBV_BALF2_0370	TLQEGTWDPCRRPCF	x	x	x				1289	1996.33	5393.33	2604.5	2862	3182	9528.5	1876	2776.67	5500.5	6344.5	2690.5	2558.5	4078.67	5911.33	2162	9634.5	2725.67	1933.67	1662	1817	8709	1366.33	1211.33	3039	6756.67	6549	2124.5	3116.67	2665.67	2755.33	2158	1153.5	2409	8760.5	2162.67	2611	3941.5	1391	3408.67	2822	3220
00_EBV_BALF2_0374	GTWDPCRRPCFSGWG	x	x	x				5063.67	10700	14167.3	15731	17445	7224.67	29471.7	8983.67	16500.7	5819.67	6352	10866	9240.67	20645	9447.33	7384.33	16274	17739.7	8260.33	10166.7	14282.3	10929	6049	5288.67	10794.7	11707.7	9246.33	8248	5762.33	14286.3	7166	9119	7839.33	5094.67	8119.67	7695.67	13102	6851.33	3591.33	6148	4577.33	9729.33
00_EBV_BALF2_0378	PCRRPCFSGWGGPDV	x	x	x				3817.67	32162.7	20974.7	6690	10149	3736	18270	5735.67	6842.67	4199.67	17648.3	9887.67	8911	11803.3	7827.67	4173.33	10970.7	4275.67	7484	4847	6664.67	7476	2788	3296.33	6886.67	7276.67	4986.33	5500.33	6599.33	8297	5243.33	3436.33	3438.33	3530.33	6851.33	4380.67	4437.67	5013.33	2673.33	3550.33	3077	9101.67
00_EBV_BALF2_0382	PCFSGWGGPDVTGTN	x	x	x				1662	1588	7966.67	15901	3383.33	2757	9325	2074.67	3746	1730	4861.33	2594.67	2770.33	2115.67	4752	3213	5446	1498.67	1291.33	1642.33	1996.67	2558.67	1108.33	1565.33	1798.67	3121.33	1442	1607.67	2737.33	1861.33	1416.67	1519.33	1845.67	1289	2781.67	1379	2679.67	1353	1014.33	1301.33	1182.67	2780.33
00_EBV_BALF2_0386	GWGGPDVTGTNGPGN	x	x	x				1599.33	2014.33	1816.33	2449	2000	2388.67	3600.33	7625.33	2387.33	1498.67	2527	1758	1288.67	1724.33	3651	1914.67	5328.33	1088.33	1383.33	1139.67	1582	1086.33	952.667	855.333	1170	1191	1307.67	999	1048.33	1196.67	921.333	1145	1032	819.667	1482.67	926.333	1366	1049.33	860.333	1045.67	912.667	2150.67
00_EBV_BALF2_0390	PDVTGTNGPGNYAVE	x	x	x				978.667	1119	2117.33	1235.67	7044.67	1283.33	1113.33	1058.67	1193.33	892.667	997	2400	1522	1584.33	1190	1087.67	1117.33	1146.67	1420.33	972.333	2038	1035	1250	1123	1174	1352.67	1072.67	1120.67	981.333	1179.33	901.667	1119.33	1107.67	888	1344.33	1160.33	1063.67	1075.33	846.333	934.667	824.667	1438.33
00_EBV_BALF2_0394	GTNGPGNYAVEHLVY	x	x	x				2310.33	3162.33	6626.33	19627.7	9745.33	2839.33	3020	6919.67	2998	3084.33	2938	3917	4979.33	7117	2686.33	3091	5344.33	4038.33	2868.67	2965.33	3751	2501.67	2596	2951	2248.33	2456	4767.67	2476	2223.67	4835	2448.33	1652	2886.33	2492	2734.67	2034.67	2256.33	2376	1925.67	2470.67	2936	3399.67
00_EBV_BALF2_0398	PGNYAVEHLVYAASF	x	x	x				1299.67	1724	3002.67	4153.33	2575	3344	2392.33	2753.67	3909.33	2301.33	2841.67	3117.33	2182	5637.67	3438.33	2329.67	2439	2991.33	2826.67	1294	2303.67	1847.67	1763.33	1649.67	1749	2299.67	2128.67	1492	2132.67	2173	1773	2173.67	2207.33	1668.67	2655.67	3105.33	1450	1804.33	1202.67	1895.67	1722.67	2895
00_EBV_BALF2_0402	AVEHLVYAASFSPNL	x	x	x				1318.67	1505.67	3611	2615.67	2648.33	2317	1852.67	3323	3770	1547	3160.67	3125	2188.33	3690	3969.33	1413.67	1809.67	2203.67	1865.67	1282.33	2347.67	1520.67	1515.67	1308	1856.67	2298.33	1506.67	1528.67	4495.5	1967.33	1593.67	1706.67	2019.33	1612.33	1868	2238.33	1360.67	1791	957	1411.67	1505.67	2191
00_EBV_BALF2_0406	LVYAASFSPNLLARY	x	x	x				3052	3851.33	5755	4792.67	5480.33	5232.67	4797.67	8016	6992.33	4214.67	4864.67	6374.33	4321	10657	6232.67	3975.33	3520	4630.33	4219.67	2804.33	3484.33	3122.33	4145.67	3711.67	2568	4363.67	3690.67	3711	2753	4917.33	3654.33	5551.33	3728.33	4001	5540	5714.67	3264.67	3945.67	2351	3524	3640.33	5260.33
00_EBV_BALF2_0410	ASFSPNLLARYAYYL	x	x	x				2484.67	4108.67	5762.67	8724	8518	7540.67	6334.67	5981.67	6901.33	4702.67	6301.67	8159.67	6067.67	11597.7	12010.7	2480.67	6583.33	5839.33	4706.67	3467.67	3454	4718.33	5180.67	3251.67	2740	3568.67	3518	4129.33	3437.67	5290	5047	6507.33	3292.33	5053.67	5888.33	6576	4572	4325	3277.67	5107.33	3535.67	6177.67
00_EBV_BALF2_0414	PNLLARYAYYLQFCQ	x	x	x				1870.33	2595.67	3705.33	6662	4797.67	4002.67	3938	4902.33	5830.33	2795.67	3537	6104	4239.33	9534	6066	4279.67	3637.33	3764.33	2704	2042.33	2713.33	2349.33	3311.67	2392.33	2025	2668	2232.33	2381.67	2593.67	4115	2684	3067.33	2673	2890.67	4467.33	3743.67	3304.33	3141	1863.33	3109.67	2073.67	3912.67
00_EBV_BALF2_0418	ARYAYYLQFCQGQKS	x	x	x				3069.33	4510	8907	5117.67	8924	6136.33	2381.5	5221.67	7631.33	1572.5	6490.33	7937.67	6166.67	10024.7	2700	4383.67	1903	6434.33	4314.67	5100.67	5492.33	3985.67	6110.33	4388.67	3490.33	4336.33	1687.5	4414.33	3147	4834.67	5356	5458	4537.33	5991.33	7654.33	5801.67	4916	5646.67	3455	6283.33	4389.67	5688.33
00_EBV_BALF2_0422	YYLQFCQGQKSSLTP	x	x	x				1250.5	4660.67	1675.67	2753	5199.67	2107.5	4325.67	2500.33	4678	3964.33	1799.33	3363.67	3479.33	6047.67	13151	2698.67	1839	2336	1817.67	1405.67	2766.67	1113	1525	2436	2364.67	3792.67	3210.33	2889.67	4506.33	4613.5	2033.5	2347	1896.67	2459	1704.67	2455	2908.67	3279	1804	3758.67	1333.33	1645
00_EBV_BALF2_0426	FCQGQKSSLTPVPET	x	x	x				1271	1055.67	2045.33	1103.67	2039.67	1060.33	1343	941.667	2362.33	980	1600.33	1560	1613.33	1174.67	2197.67	1000.67	2290	862.333	926.667	1234.67	1069	841	734.333	917.333	1084	1185.67	1629	903.333	1132.67	1008	977.667	952.667	975.667	924.667	1238	1176.67	1342.33	1273.33	874	1340	917.667	952.667
00_EBV_BALF2_0430	QKSSLTPVPETGSYV	x	x	x				884.667	989.667	1389.33	1695.33	1343	1199.67	1518	983.333	1479	1105.67	1171.33	1585.33	1054.33	1644	3249.33	949	1183.33	1094	1224.67	1054.67	1180.67	1572.33	908.333	810.333	1096.67	973.333	926.333	849.667	1181.33	911	924.333	1000	934	935.667	2187	1145.33	957	1035.67	903.333	1461	886	1007
00_EBV_BALF2_0434	LTPVPETGSYVAGAA	x	x	x				956.333	953.333	1478.67	1476.67	1645.33	1279.33	1743.33	1016.67	1234.5	1267	1936	1503.67	1572	1571.67	1428.33	1056	1658.33	1136.67	1024	1094.33	1334.67	2822	802.667	1320.67	838.333	1366	898.333	1001	1025	1120.67	1084	938.333	966.667	949.667	1709.67	988.333	1176.67	1064.67	754.333	897	949.333	995.333
00_EBV_BALF2_0438	PETGSYVAGAAASPM	x	x	x				863.667	915	1713.67	1704	1842.33	1738	976.333	1043	2274.33	1156	3199.67	1200	1189.33	1522.67	1307	886.333	1181.67	1048	1123	827	1275.33	979	800	896.333	850.333	987.667	1006.5	867.333	853	953.333	862.333	966	1010.67	857.667	964.667	1054.67	924	977.333	755.667	926.333	835.667	941.333
00_EBV_BALF2_0442	SYVAGAAASPMCSLC	x	x	x				1317.33	1024.67	1959.67	2223.33	2200.67	1666.67	2565.67	1039.33	2045.67	1165.67	1560	1675.33	2301	1468.67	1731.67	1534.33	1426	1300.67	2026.67	1118.33	1589.33	3226.33	891	1107.33	3001.33	1522.33	1276	969.667	994.333	1728	1582.33	1425.33	1039.33	1294.67	1525	1087.33	1249.67	1246.33	855.333	1041.67	1060.33	1409
00_EBV_BALF2_0446	GAAASPMCSLCEGRA	x	x	x				802	936.667	1142.67	1116.67	1349.33	1043	1244.33	1066.33	1458.33	884	1131.33	1389.67	1234	1652.5	1062.67	862	1742	1082.33	887.667	748	1115.67	2048.33	840.667	797.667	825.667	923	895	866	907.333	979.667	826.667	921.667	944	830.333	953	898.333	995	1013.33	792	804.333	846.333	930.333
00_EBV_BALF2_0450	SPMCSLCEGRAPAVC	x	x	x				1710.33	1593.33	2190.67	1143	6174	1032.33	1358	1137.67	1703.67	1059	1673.33	1986.67	2723.67	1444	1589	1249	1897	1440	1162.67	1204.33	1676.33	1230.67	1186.33	1162	1171.67	1660.67	1355.67	1327.67	1141.67	1526.33	1290	1515.67	973.667	1673	2779	1036.33	1237.67	1621.67	833.667	1041.67	1149.67	1157.33
00_EBV_BALF2_0454	SLCEGRAPAVCLNTL	x	x	x				1683.67	1745	2583.33	1928.67	3313.67	1444.67	1637.33	1905.33	2491	1643.33	1609.33	1769.33	2843.67	2466	1595.33	1351.33	1424.67	1912	1110.33	1056.5	1489.67	1873	15802	1048.67	1185.67	1720.33	2452	1221.33	1789.67	32169	1551	23576	1150	2270.67	2046.33	1072.33	1762	2172.67	1010.33	1840	1143.33	1588.67
00_EBV_BALF2_0458	GRAPAVCLNTLFFRL	x	x	x				973	1714	2059	2881.33	2332.67	2550	1962	2786	4019.33	2111.67	3131.33	2444	2149	3989	3471.67	1785.67	1575.67	2269.67	2340	880.333	2309	1576.67	2482	1258.33	998.333	2124.33	1458.67	1602.67	1500.33	1974.67	1536.67	2099	1297	1340.33	1507.33	1778.67	1422.67	1488	1315.33	2210.67	1264.33	1992.67
00_EBV_BALF2_0462	AVCLNTLFFRLRDRF	x	x	x				1253.67	1722.33	2270	2521.33	2206.67	2104.67	2083.67	2374.67	2473	1590.33	2096.67	2773.33	2005	3714.67	2265.33	1963.33	2323.67	2039.33	1578	1566.67	2250.33	1764.67	1889.33	1663.67	1657.67	2066	1811.67	1464.67	1644	2065.67	2636.33	2278.67	2194	2090	2130.67	2089.67	1709	1990.33	1504	1888.33	1868.67	1881
00_EBV_BALF2_0466	NTLFFRLRDRFPPVM	x	x	x				2525.33	3811	4095	3167	8063.67	3309.33	3333.67	3312.67	3349.67	2583.67	3158.67	3115.33	3679.33	5719.67	4174.67	3183.67	3569.33	2723	1946.33	2810.33	2865.33	3005	4320	3238.33	4704.33	3847.33	3150.67	2804.33	2230.33	3652.33	2934	4976	3110.67	3435	3625	3292	3053	3157.67	2788.67	3084	3246.33	3129.33
00_EBV_BALF2_0470	FRLRDRFPPVMSTQR	x	x	x				1349	1893.67	2440.67	2568.33	3545.67	2004.33	3846.67	2179	2348	1510	2995.67	2871.33	2166.33	4001.67	2697.67	1911.33	2773.67	2065.67	1657	1455.67	2577	1742.67	3176.67	1966.67	1886	2190.67	1899.67	2017.33	1220.67	2357	6275.67	2344.67	1661	1860.33	2208	1884	2150.67	2108.67	1539.67	1978	2132.67	2464
00_EBV_BALF2_0474	DRFPPVMSTQRRDPY	x	x	x				2306.33	3748	3922	3215	6048.67	3344	4493.33	3468.33	3097.67	2292	4052.33	3834	3558.33	7709.67	4966.67	2514.67	3584.33	3736	2405.33	1517.67	4641	2750.33	4115.67	3412.33	3677.33	4349.67	3537.67	4199.67	2426	3966.67	5177.67	3936	2490.33	4393.33	4949.33	3843.67	3153	3980.67	2892	4315	4424.33	7108.67
00_EBV_BALF2_0478	PVMSTQRRDPYVISG	x	x	x				875	1184.67	2481.33	2158.33	6538.33	2322.67	3886.67	1322	4696	1134.67	2075	2649	2520.67	1984.67	1784.33	1667.67	2579.67	1705	1665.67	938	2702.33	1542	1603	1335	1332	1493.33	1205.67	1964.67	1419	1559.67	2129.33	1877.33	1045	1508.67	2258.33	5481.33	1074	1519.33	1354.67	2366.33	1322.33	3147
00_EBV_BALF2_0482	TQRRDPYVISGASGS	x	x	x				889	1420	1478	1668.33	1604.67	1368	1302.33	1354.33	2364.33	1108.67	1424.67	1590.33	1124.33	1786.33	1761.33	1416.67	1084.67	1217	1480.67	838.667	1982.33	913.5	1282.33	1216	1233	985.333	1161.67	1074.67	1117.33	1278	1163.67	1098.33	1062.33	915.333	1287	1589.33	902.667	1100.67	772.667	1014.67	913	1711.33
00_EBV_BALF2_0486	DPYVISGASGSYNET	x	x	x				1111	1417	2539	1659.33	3657	1433.67	1587.33	1575.33	4636	1254.33	2323	1761.33	2362.67	2345	1849.67	1191	2241	1121	1237.67	1562.67	1901.67	1458.33	878	1254	1201.67	1948	1979.67	1268.33	1483.33	1213	1512.67	1221.67	1442.33	1172.67	2060.67	1507.33	1390.33	1838	1342.33	1249.67	1149.67	1267.67
00_EBV_BALF2_0490	ISGASGSYNETDFLG	x	x	x				1763.33	4748.67	3711.33	3025	8122.33	1554.33	3229	3626.67	3555.33	2002.67	5452.33	5768.33	2919	9520.67	2104.67	2367	7484.33	3335.33	1506.67	8502.67	2620	2746	2301.33	1600.33	2428	4710	3765	3000.67	1541.33	2895.33	2316	1346.67	2875.33	1820.33	2947.33	3010	2276.67	3795.67	2167	2696.33	1632.67	2747
00_EBV_BALF2_0494	SGSYNETDFLGNFLN	x	x	x				1330.33	1905	3806	6326.33	20766	2300.67	4198	3226	4386.33	2024.33	4723.67	3626.33	3983.67	2433.67	5295.67	2976	13058.7	3189	1760	7153.67	12097	1942.67	1542.67	1300	1962	2859.33	2273	1809.67	1800	2608	1803	1559.33	1877.33	1254	2502.33	1720.33	2462.67	1619.67	1279.67	1459.67	1485.67	2821.67
00_EBV_BALF2_0498	NETDFLGNFLNFIDK	x	x	x				839	1600	2503.33	2012.67	1258.33	1826	1251.67	1704.33	2133	1058.67	1302.67	1926.67	1200.33	2186.33	2452.33	1190	1235	1589.33	1187	775.667	1487.33	966.333	2120.67	863	896.667	1151.5	1071.67	1101.33	1036	1612.33	958.333	2048.5	1220	1230	1576.67	1134.67	1025	1075	869.333	1031.33	1222.33	1278.67
00_EBV_BALF2_0502	FLGNFLNFIDKEDDG	x	x	x				804	952	1160	1553	1270.67	1224.33	949.667	1517.33	1328.33	833.333	1019.67	1384.67	999.333	1593.33	1066	1236	991	1218.33	917	806.667	1239.67	891.667	841.667	830.667	847.333	979	957	908.333	941	1743	844	1010.33	967.667	918.667	879.333	911	931.667	1015.67	778.667	901.667	818.667	1002.33
00_EBV_BALF2_0506	FLNFIDKEDDGQRPD	x	x	x				1602	1736.67	2958	21169	3633.67	2712	4508	2415.33	3866	1299.33	2579	2012.67	2456.67	12005	3983	1990.33	2367.33	1448	1177	1348.33	2138.33	1709.33	1172	1456.67	1636	1675	1386.33	1778	1189	2357.67	1117.67	940.667	1933.67	1239.33	2075	1641	2140.33	1142.33	905.333	1502.67	953.667	7039.33
00_EBV_BALF2_0510	IDKEDDGQRPDDEPR	x	x	x				768	838.333	980.333	967	1092.33	999	963.333	1086	1106	906.333	953.333	1177.67	953.667	1530	999.667	973.333	913.5	1028.67	876.667	792.333	1065.33	812	798.667	792.333	759	863.333	839.333	786.667	793.333	998.667	791	836.5	919.667	889.333	771.333	822	876.667	901.333	719.333	801.333	837.333	1224
00_EBV_BALF2_0514	DDGQRPDDEPRYTYW	x	x	x				1320.67	2669.67	3278.67	5182.33	4985.67	1547.67	3254.67	3153	2089.33	1592.67	2069.67	2141.67	2231	5106	2846	1458	3483	3613.67	1546.67	2245.67	2248	2958.33	1611.33	1337.33	1844	2017.33	1641.33	1567.67	1458	3895.67	2381.33	1359.33	1928.67	1349.33	2131	1739	1832	1997.33	1613.67	1350.33	1749	7850.33
00_EBV_BALF2_0518	RPDDEPRYTYWQLNQ	x	x	x				1299.33	1392.33	2034.67	3681.33	3452.67	2232.67	3349.33	1999	2361.33	1824	2416	2624.33	4149	4179	2856	1793	1890	17251.7	1543	1460.33	2008	2357	2474.67	1897.67	1876.67	2234	1569.33	1671	4399.67	2593.67	2122.67	1453.33	1390.67	1287.67	3312.33	1948	1387.67	1483.33	973.667	1611	1395.33	3590.67
00_EBV_BALF2_0522	EPRYTYWQLNQNLLE	x	x	x				837	1314	2374.33	2837	1872.67	2499	2082	1690.33	2045	1620.67	1501.67	2515.33	1851.33	2601.33	2147.33	1551	1557.33	1644	1328.33	817.667	2057.33	1316.67	1228.67	1094	1402.33	1477.5	1263.33	1108.67	2108.67	1542	885.667	1507	1379.67	1282.33	1799.67	2056	982.667	1161.33	831	1465.67	923.333	2303.67
00_EBV_BALF2_0526	TYWQLNQNLLERLSR	x	x	x				1948.33	3043.33	3632.67	4030.33	4695.67	3729.33	3119.67	4280.33	3730.67	4779.67	2955	5351	3270	8108.67	3747.33	2825.33	4345.33	3892.33	2622.33	1534.67	3653.33	2905.33	5004	1911.67	2352	3036	3062.67	2791.33	2692.67	3602	3036	3440	2899.67	8700	4694	3881.33	3103	3127.33	2486.33	3479.67	2722.67	3638.67
00_EBV_BALF2_0530	LNQNLLERLSRLGID	x	x	x				1073.33	1439.33	2135.33	2968	7991.67	2445.67	4311.33	2005.33	3293.67	1521	4213	2499.67	2555.67	3873.33	2748	2292	2391.33	1981.33	1326	1112	2540.67	1659	1805.67	1439	1484	2063.33	1885	1498	1609.67	1744.67	1470	2014.33	1854	2023.67	2094	1610.33	2932	1698	1346.33	1476.67	1227.33	1847.67
00_EBV_BALF2_0534	LLERLSRLGIDAEGK	x	x	x				925	1324.33	1663.67	1835.67	3191.67	1804.67	1912.33	1766	1919.67	1496	2570.67	2060	2007.33	3070	1976.67	1585.67	1714.67	1695	1402.33	1099	2133.33	1418.67	1071.33	1346.33	1317.67	1811.67	1231	1410.67	1392.33	2030.67	1356.67	1423.67	1415	1402	1759	1717.33	1560.33	1182.33	1198	1487.67	1177.67	1369.67
00_EBV_BALF2_0538	LSRLGIDAEGKLEKE	x	x	x				855.333	1038.67	1574.33	1277.67	1648.67	987	3404.33	1116	1699.33	1141.67	1244.67	1266	1257.33	1675.67	1343.67	1104.33	1105.33	1385.33	970.333	884	1436.33	1292.33	1343	1023.67	1311	1385.67	1150	1004.33	1163	1042.67	1038.33	1193.67	1000.33	842.333	1248.67	1170.33	1157	1221.33	777	1086.33	846	1128
00_EBV_BALF2_0542	GIDAEGKLEKEPHGP	x	x	x				891	1642.33	2016.33	1795.67	1348.67	2270.33	1103.33	1508.33	1649.67	942.667	1005	1479	1041.67	1937.67	1714.33	1527	1099.33	1516	1060	752.667	1359	897	928.333	928.667	861	1419.5	1145.33	938.333	1058	1342.33	860.333	1783.67	1089.67	1037	1062.67	1233	979	1039.33	775.333	880.667	818.667	1558
00_EBV_BALF2_0546	EGKLEKEPHGPRDFV	x	x	x				819	1157.33	1881	1050.33	1814.33	1156.33	1655.67	826	1593	1134.33	1584	1439.67	1574.33	1436.67	2162	980	1599.33	1126.67	1237	1730	1363.33	1718.33	831.333	948.667	1023.67	1276	1072.33	1038	1144.33	1283.33	1035.33	1190	948	939.667	1804	961.333	1234.33	1623.33	755	877.333	898.333	1353
00_EBV_BALF2_0550	EKEPHGPRDFVKMFK	x	x	x				969.667	2192.67	4201	2856.33	3483	3520.33	2806	2222.67	2931.33	1879.33	3863.67	2618.67	1715.33	4799.33	3041	1895.33	1480.67	2180	1880.33	1586.33	1619.33	1861.33	2528.67	1139	1406.33	2079	2261.67	2032.67	1689	2007.5	1994.67	2089.33	1247.67	1611	1629.33	1966.67	1650.33	1554	1480.67	2332.33	1858	3003.67
00_EBV_BALF2_0554	HGPRDFVKMFKDVDA	x	x	x				1487.67	2136.33	2811.67	2093.67	2844	1318	1919.67	1025	5380.33	1426.67	2523.33	2664.33	1776.67	1333.33	2138.33	1165.33	2247.67	1399.33	1569.67	1161.67	2092.33	1592.33	958	1229	1335.33	2429.67	2134.33	1281	1702	1312	1709	1149	1865.67	1338.33	2985.33	1767.33	1540.67	1490.67	1134	1467.33	1002.67	2000.33
00_EBV_BALF2_0558	DFVKMFKDVDAAVDA	x	x	x				1032.67	1488.33	2254.33	1339.33	1705	1657	1059.67	1400.33	2795.33	991	1206	1340.67	1156	1761.33	1172	1300.33	1230.33	1291	1015	776	1234.33	807.333	889	956.333	933.333	1600.67	1123.33	966.667	1346.67	1169.33	1130.67	1322.67	1207	1088.67	1793	1220	950.667	977	838.667	12035.5	869	1326.33
00_EBV_BALF2_0562	MFKDVDAAVDAEVVQ	x	x	x				743	906	2104.33	1512	7201.67	996	927.333	1036.67	1336.67	1124	859.333	1123.33	1887.67	1374	1202	913	1024.67	829.333	807.667	752	1024	845.667	780	787.667	751.667	1195.67	858.333	827	924.333	870.333	1273	887	906.333	894	1454	876.333	1233.67	1000.33	847.667	6067	822	1060.33
00_EBV_BALF2_0566	VDAAVDAEVVQFMNS	x	x	x				934.667	1564.33	1148.5	1235.67	1274.67	1153.33	1052.33	1090.33	2747.67	1274.67	1024.67	1124	1427	1602	2446.67	1251.33	993	1045.33	2029	907.333	2030	815.667	2332.5	888	758.333	4937.5	2651.67	1077.67	948.333	1112	916.333	1023.67	895.333	899.333	1105	1173	855.333	1213.33	834	1100.33	1272.33	1173.33
00_EBV_BALF2_0570	VDAEVVQFMNSMAKN	x	x	x				882.667	1433	2658.33	1774.33	1719	2067	1329	1311	1956.33	1077	1503.67	2046.67	1228.67	2001.33	1818	1534.67	1216.67	1511.67	1133	782	1683.33	1030.33	1560	923.333	1155	2098	1081.67	1143.5	1076.67	1425	1066.67	1905.67	1185.33	1205	1530.67	1565.33	1011.33	1179	888.333	1575.33	925.667	1595
00_EBV_BALF2_0574	VVQFMNSMAKNNITY	x	x	x				1629.67	3895.33	2764	2303.67	3676.33	2433.67	6775	2151.33	4075	3200.67	2876.33	8995	2967.33	2464.33	6448.33	2297.67	1889.33	2595.33	3491.33	1001.33	2595.67	1775	5480	1332.33	1832.33	1578.67	2332.33	1541.67	1728.33	2537	2048	4331	1098	1613.67	1485.67	2397	1145.33	2089.33	1943.67	3341.33	1681.67	2336.67
00_EBV_BALF2_0578	MNSMAKNNITYKDLV	x	x	x				952.667	1222.67	1814.67	1763.33	2885.67	1177.67	4086.33	1032.67	1481.33	1137	1855.67	1620.33	1267.33	1572.5	2940.67	2744	1232.33	1093.33	3108.67	907.667	1536.33	1983.67	1371.33	1330	978.333	1365.33	1127.33	950.667	1908.67	1439.67	1142.33	1403	921.667	965.333	1941	1242.33	978.667	1205	1068.67	1484	1090.33	1567
00_EBV_BALF2_0582	AKNNITYKDLVKSCY	x	x	x				9304	2372.67	4888.67	3237	4273	2830.67	6300	2525.67	2519.5	2759.5	3766	6166.33	3783.67	2484.33	3014	2969.67	3460.67	3753.33	2889.33	2674.33	2745	2204.67	2198	2047	2241.5	2321	2324.33	1920.67	1448.33	2348.67	2744.33	2075.67	2009.33	1978.33	3428	2845.67	1783	2333	4051	2659	2205.33	2586.33
00_EBV_BALF2_0586	ITYKDLVKSCYHVMQ	x	x	x				1254	1131.33	1993	3273.67	3547.33	2078.67	2759.33	1075	2331.67	1504	2181	2378.67	4832.33	1915	1907	1632.33	1777	1421	1936.67	1164.33	1726.33	1843.67	948.333	1098	2051	2409	1277.67	1640.33	1528.33	1311	2093	1426.33	1567	1191.67	4212.67	1296	1312.33	1523.33	1157	1869.67	1265	2849.67
00_EBV_BALF2_0590	DLVKSCYHVMQYSCN	x	x	x				1826	1552.67	2942.67	8890	3638	2204.33	4272.67	1799.67	5827	2141.67	3199.33	2324	3209.33	1857.33	3854.33	2435.67	14718.3	1665	2317	1700.33	1701.67	2568	1048	1110	2705	3844	2806.33	1487.33	1861.67	2114	1936.67	1634	1479.67	1081	2343.67	1526	2970.33	1121	930	1743	1060	2538
00_EBV_BALF2_0594	SCYHVMQYSCNPFAQ	x	x	x				3037.67	2439.67	6058	5147.67	7888.33	2450.67	3958.67	2831	5091	2691.33	4570.67	3642.33	8611.67	4416	4241.33	2621.67	4334.67	3347.67	3465.33	3622.67	3065.67	3485.33	1930.67	1932	4048.67	4858.67	3906.67	2693.67	2245.67	3913	2515	3441.33	2763.67	2138	5997.67	2350.67	4180	2980	1092.33	4613	3402	3809
00_EBV_BALF2_0598	VMQYSCNPFAQPACP	x	x	x				3861.67	3773	6462.33	3541.67	6053	2186.67	3886.33	2632	4190.67	2524.33	3246	3032.67	2887.67	3935.67	6528.33	1797.67	4819.67	3436.67	1847.67	2179.67	2850.67	4376.67	1381	2279.67	2053.33	3423.33	3146	2260.33	2487	2816.33	2540.67	2219.33	3175.67	2109.33	3974	2158.67	2937	2414.67	1263.33	2580.67	1387.33	4396
00_EBV_BALF2_0602	SCNPFAQPACPIFTQ	x	x	x				12294	2608.67	5254.67	5541.67	9408	2880	4404	2434	4468	2485	4333	3687.67	8104.33	4253	3461.33	2391.67	3326.33	2865	2281	2921.67	2450.33	2810	1782.67	1818	4915.33	4762.67	2816.67	2536	2367.67	3056.33	3456.67	3313	2420	2445	5872.67	2138	4107.33	2425.33	1353	3685	2215	3533.67
00_EBV_BALF2_0606	FAQPACPIFTQLFYR	x	x	x				1811	3019.33	4408.33	6050	6580	4960.33	5158.67	4808.67	5974.67	3335.67	5219.33	6894	3640.33	11458.3	5867	2203	3012.67	3905.67	5038	1628.67	3779.67	3316.33	4579.33	1824.33	2255.67	3350	3658.33	3548.67	2677.33	3484.67	3098.67	4421.67	2874.33	3173.33	3616.67	5488.67	2788.67	3545.67	2005.33	3361.67	2618	5604.67
00_EBV_BALF2_0610	ACPIFTQLFYRSLLT	x	x	x				1544.33	2125	2465.67	3294	2793.33	2899.33	2452.67	2822	2774.33	2157	2285	3050.67	2318	5427.67	2831.33	1991	2033	2236.67	2416.33	1328.67	1991.67	1584	1814	1807.33	1368	2033.33	2197.67	1492.67	1768.33	2107	1840	2145.33	1871	1971.33	2174.33	2508	1628.67	2106.67	1365.67	1965.33	1609.33	2221
00_EBV_BALF2_0614	FTQLFYRSLLTILQD	x	x	x				817	1450.67	1630	2482.33	1970.67	2019	1589.33	1593	1741	1092	1287.33	3172.33	1630.33	2446.67	4231.33	1737.33	1909.67	2129	1453	850.667	1968	908	2074	1529	1333.67	1432.33	2242.33	1004.33	1330.33	1838	1110	1455.67	1166.33	1268.67	1118	1684	1104	1717	798.667	974.667	1321	1536
00_EBV_BALF2_0618	FYRSLLTILQDISLP	x	x	x				852.333	1232	2454.33	1998	1422.33	2607.33	1210.33	1395.67	2025	998.5	2005.33	1579.67	1031	2118	2263.33	1311.5	1260.67	1690.33	1100.67	763.667	1447	972.333	1011.33	901.667	881.5	1260.5	1227.67	926.667	1150	1210.33	979.333	1747.67	1234.67	1042.33	1779	1543.67	1015	1117.33	842.667	1089.33	884	1521.67
00_EBV_BALF2_0622	LLTILQDISLPICMC	x	x	x				1741	1927	2578.33	1444	1912.33	5603	1814.67	1174.33	2681.33	1831.67	1940.33	2138	2107.33	1913.33	2766	1263	2113.67	1593.33	2459	894.667	2603.33	902	1322	1387.33	1389.33	1075	1786	981	1208.67	1314	1647.67	1303.33	1244.67	1088	1231.33	3786.67	1521	1142.33	1405.33	1294.33	1553.33	1776.33
00_EBV_BALF2_0626	LQDISLPICMCYEND	x	x	x				1516.67	1032.67	1842.67	3569.67	2273.67	1912	2361	1045	2489.33	1851	2610	1364.33	1976.67	1735	1899.33	1348	2075.67	1501.33	1303.33	1209.33	1453.67	2832	901	11490	1399	3131	1901.33	1723	1320.67	1181.33	1000.67	1246.33	1336.67	1098.33	2635.33	1026	2215	984.333	856	1007.67	1042.67	2383.67
00_EBV_BALF2_0630	SLPICMCYENDNPGL	x	x	x				1084	1029.33	1389.67	2454	2099	1048.67	1829.33	1591.67	1732.33	1333	1072.67	1402.67	2678	1412.33	1363	1393.33	1398.67	1113.33	1061	970.333	1355	2148.67	864.333	953.667	1047.67	1254.33	1359	3795.33	1145.67	1366.33	1233	1272.67	1059	1092.67	989.333	1053.67	1247.33	830.333	839.667	1193.67	1281.67	1261.67
00_EBV_BALF2_0634	CMCYENDNPGLGQSP	x	x	x				937.333	1840.33	2116	1339	2937.33	1147	1682.67	1308.67	1998	1401	1646.67	1202	1391.67	1678.33	3118.67	1114.33	1723	1064.33	826.667	943.667	1520.33	955.667	863.667	971.333	1284.67	1600.33	1089.33	1232	1303.33	1129.33	1037	1051.33	993	864.333	1589.67	994.333	1465.67	1492	836	1212	1090	1797.67
00_EBV_BALF2_0638	ENDNPGLGQSPPEWL	x	x	x				8929	1857	2548.67	6272	7360	2268	2313.67	5104.67	3215	3569	21298	2535	16078	4522.33	26955.3	4486.33	4353.67	8034.67	2350	2880.67	1898.33	1859.67	1315.67	23874.7	6681.33	1440.33	5005.33	2643.67	3209.33	6999	4043.33	1455.33	1407.67	7366	4869.33	1607	6174	4357.33	905.667	3700	13744.7	3231
00_EBV_BALF2_0642	PGLGQSPPEWLKGHY	x	x	x				1649.33	3836.33	4219.33	3158.33	6198.67	3720.33	5276.67	3766.67	3595.67	4468	6278	4000	3890.33	5480	7677	2491.67	2878	5162.67	5132.33	1768.67	3318	3096	1590.33	1334	2623.67	2404	2107.33	2426.33	5455.33	5126	2163	2727	1557.67	1637.67	3768.67	2560.67	2081.67	1906.33	1017.33	2956	2996.67	3770.33
00_EBV_BALF2_0646	QSPPEWLKGHYQTLC	x	x	x				2274	2125.33	8942	3593.33	4944	2720.67	3329.67	2179	3327	2725.67	4681.67	3089.67	4285.67	3069	3066	2488.33	2638.67	4442	2196	2899.33	3884.33	2749	2666	1709	2968.33	2850.67	2143	1736.33	2375.33	3413.33	2864.67	2123.67	1692.67	1899	3477.67	1928.67	2674.67	1936	1204.67	2790	2118.33	2255.33
00_EBV_BALF2_0650	EWLKGHYQTLCTNFR	x	x	x				2718	3150.67	6242.67	6241	12849.3	3051.67	6355	3249.33	7280.33	4817	10865.3	5051	8219.67	6923.33	5184.33	3323	4968.67	3699	4956.33	2820.67	4550.67	7614.33	1669	2076	4500.33	5606	4892.67	3226	2898.67	5712.67	3468.67	4264	5851	2112.33	4115.33	2742	4000.67	2932.67	1606.33	3510	3440	3871
00_EBV_BALF2_0654	GHYQTLCTNFRSLAI	x	x	x				3333.67	5478	8161.33	5099	7384	5589.67	4413	6351.67	17747.7	4431	4366.33	6321.67	5815	9585.33	22378.7	4586.67	8223.33	5989.33	4323	1866.33	4814.67	13364	4025.33	4262.33	3278.33	5579.33	6294.33	4727.67	4756	5123.33	4373.33	6239.33	3400.33	4561	5259	5589	4146.33	5748	3431.67	4536.33	3897.67	6949
00_EBV_BALF2_0658	TLCTNFRSLAIDKGV	x	x	x				2110.67	2682	6562.33	3044.33	5892	3730.33	3380.33	2560	4188	2763.33	5649	3880.67	3791.33	4153.67	6965.33	3365.67	5695.33	2294	1724.67	1543.33	4799.33	6390.67	1621	2375.33	3158	3561.33	2399	3182	3184.33	2355.33	2414.67	2718	2063.67	2321	5252.67	2866.67	2721.33	2497.33	1241.67	2550.33	2642.67	6707.33
00_EBV_BALF2_0662	NFRSLAIDKGVLTAK	x	x	x				1742	3117.33	4349	3048	9385.33	2363.67	4892.67	2542.33	3663	2813.67	5985	4280	4229	4194.33	3687	2580	2804.33	3753	2530.67	1799.33	7107.67	1942.67	2625.33	1875.67	3891	3072.67	2680	2954	2393.33	3192	2971	3494.67	2193	2390.33	2274.33	2917.67	3555.67	2444	2082.33	3635.33	2673.67	2843
00_EBV_BALF2_0666	LAIDKGVLTAKEAKV	x	x	x				890.667	1113	1875	1147.67	2372.67	966.333	1127.33	888	1272.67	1155	1609.33	1228	2279.67	1347	2527	1379	2561.67	1339.33	880.667	1102.33	2793.33	2144.33	817	863.667	1272.67	1738.33	1087.67	885.667	1294.33	988.667	1182.33	947	1067.67	993	1874.33	925	1185.33	1424.33	796.667	1031	837	1275
00_EBV_BALF2_0670	KGVLTAKEAKVVHGE	x	x	x				971.667	3211.33	1807.67	1109.67	1702	1234	2169	1067.67	1542.67	1317.67	1180.33	1409.33	1943.67	1210.67	1648.33	1044	1211	1108.33	996.333	732.333	1425.67	898	1313.67	1132.33	1099.67	1149	1081.33	1044.33	1355.33	1169.33	960.333	1140.67	815	1072	1274.33	1131	1164.33	1201.33	829	942.667	895.333	1078.67
00_EBV_BALF2_0674	TAKEAKVVHGEPTCD	x	x	x				803	933.667	985.333	1654	1623.33	1472.33	2196.33	971.667	1529	895.667	1149	1139.67	948.667	1323.67	1189.33	1261.67	929.667	958.667	791.667	813	1010	879.667	783.333	846.333	955.667	2018.33	855.333	838.333	1041	937.667	701.333	921	893.333	848	1087	826.333	1119	893.333	771	804.333	840	1098.33
00_EBV_BALF2_0678	AKVVHGEPTCDLPDL	x	x	x				795.667	1147.67	2403	1072	1337	858	1308.67	998.333	1686.67	936.333	3079.33	1112	1172.67	1082.33	1219	837.333	1083.67	874.333	891	861	1431	1348.67	776	845	960.333	1344	3406	1288.33	930.333	1076	786.5	994.333	839.333	917.333	914.667	892.333	967	1048	807	1026.33	900.667	943
00_EBV_BALF2_0682	HGEPTCDLPDLDAAL	x	x	x				773.667	1583.33	1265.67	1145	1184.67	992.333	1730.67	933.333	1190.67	872.333	1398.33	1137.67	1160.33	1534.33	1273.33	1046	1252.67	1193.33	883	1064.67	1097.33	1189	809.333	872	865.333	2939.33	945.667	1076	1152.33	989.667	1237	991.667	898.333	1004.67	912.333	1235	1020	1323	779	1119.67	984.333	958
00_EBV_BALF2_0686	TCDLPDLDAALQGRV	x	x					1002	1346.67	3046.33	1359.33	2330	1185	1323.67	1107.67	1955.33	1514	64002	1601	1438.67	1655.33	2493.67	1392	2752.67	1082.33	1099.33	1229.67	1663	3249.67	877	1079.33	1107.67	4239.33	1364.67	1273.67	1306.33	1072.67	1363	1124	1111.67	1444.33	2087.33	1552	1355	1252.33	775	1157.67	897.333	1633.33
00_EBV_BALF2_0686	TCDLPDLDAALQGRL			x				1270.33	1692.67	1748.67	1502.67	1885.5	994	1208.67	1166.67	2011.33	1271	8328.33	1386	1921.67	6394	1349	968.667	1522.33	1348.67	877.333	1000.33	1367.67	1012	952	1147	1218.67	4170.33	1317	1105	1219.67	1393	1213.67	1439.67	1157	1554.33	1356.67	1560.33	1429.67	1101.33	806.333	1225.33	1012.67	1180.67
00_EBV_BALF2_0690	PDLDAALQGRVYGRR	x	x					1677.33	1781.67	2482	2284.67	3655.33	2242.33	2516	2349.33	2608.67	1682.33	32279	2613	3085.33	4250	2276.67	2498.33	2933.67	2333.33	1668	1364.33	2292.67	1797.33	2764	2279.33	1539.67	2562	2194	2011.33	1760.67	2396	3589.67	3158	2242	2233.67	2657	2586.33	1913	2297.33	1687	2175.67	2167.67	2766
00_EBV_BALF2_0690	PDLDAALQGRLYGRR			x				1829.67	2220.33	2985	2657.33	4062.67	2582.33	2445	2577	3719	2003.33	2943.67	3121	3204.33	6737.67	2650.67	2508.33	3448.33	3070.67	1741.33	1769.67	2541.67	1987	3384	2733.33	1944.67	3285.33	2966	2157.33	2141	3332.67	4204	7375.67	2417	2873	2683.67	2904.67	2467.33	2693.33	2071	2516.67	2559	3052.33
00_EBV_BALF2_0694	AALQGRVYGRRLPVR	x	x					1758	2309	3139.33	2372	6216	1896.33	2146.67	2191.33	3935.67	1851.33	2978	2149.67	3075	5275.33	3026	1965	3959.67	2590.67	1546	1850.33	2770.33	1854.67	3557.33	1596	1772.33	2921	2911.67	1768	1381.67	2547.67	4085.67	4460	2634.33	2319	2460	1412	2930.67	2188.33	1774	1803.33	2069.33	1848.67
00_EBV_BALF2_0694	AALQGRLYGRRLPVR			x				1657.33	1952.67	2637	2261.67	4643	1859.33	1895.33	1688.67	3587.33	1815.67	2952.33	2305	2625.33	4416	2572	1480.33	3185.33	2587.67	1504.33	1733.67	2528	1908.67	2966.67	1773	2077.33	2728.67	2682.67	1780	1407	2345	4145	3541	2311.67	2475.67	2358.33	1791.67	2702	2299.33	1813.67	1950	2213.67	1892
00_EBV_BALF2_0701	YGRRLPVRMSKVLML	x	x	x				2279.33	2749	2691.33	3723.33	6373.33	2440	2084.33	2211.67	2865.67	1548.33	3236	2570.33	3697.33	3862	3068.33	2045.67	2360	2372.67	2610.67	1203.33	3539	2034.33	2867.33	1978	1965.33	1735	2901	1933.67	1430.33	2658	3018	2688.33	1761.67	2068.67	2819.67	2079.67	1947.33	1766	1537.67	2391.33	3861.67	2371
00_EBV_BALF2_0705	LPVRMSKVLMLCPRN	x	x	x				1478	1743	1831.67	3507.33	5718	2265.33	5377.67	1658	6024.67	1379	2614.33	1850.67	2123.67	2598	4525	1769.33	2763.33	1805.67	1796.67	1046.33	2382.67	2376.33	2082	1162	1785	1300	1754.33	1655.67	1530.67	1714.33	2489.33	1934.33	2138	1447.67	1914	1564.67	2034	1423.33	1334.33	1496	3289.67	2292
00_EBV_BALF2_0709	MSKVLMLCPRNIKIK	x	x	x				972.333	1878	2910.67	4416.67	6982	2083.67	3360.33	1329.67	3434.67	1766	2013.33	2051.67	2122.67	3593.33	2272.67	1746.67	2575.33	17186	1529.67	1264.67	1690	1383	1990	1143.67	1556.33	3535	2273	1632.33	1157.33	2252.67	1169.67	4925	1087.33	1366.33	1675.67	1252.33	1813.33	1746	1078	1427	1661.33	1650.33
00_EBV_BALF2_0713	LMLCPRNIKIKNRVV	x	x	x				768.333	874.333	1026	1248.33	1178.67	1901.67	974.333	970.667	2023.67	815.333	1406	1110.33	987.333	1347.33	1595.67	935	977.667	1198.33	1106.33	745.667	1161	815.333	1013	737.667	756	868.333	869.333	816.333	882.667	1030.33	763.667	1112.33	997.333	856.667	909	878	844	876.333	720	766	872	934
00_EBV_BALF2_0717	PRNIKIKNRVVFTGE	x	x	x				765.667	962.333	1064.33	1398	1129.67	1110.33	1018.33	1485.33	1459.33	930.333	1020.33	1235.33	1144.67	1469.33	1506.33	1028.67	973	1188	1873.33	728.333	1865	763.333	1310.33	910.667	826.333	967	952	863.667	980	994	826.333	1181	917.333	844.667	965	984.333	874.667	887.667	746.333	878.667	951.333	1067.67
00_EBV_BALF2_0721	KIKNRVVFTGENAAL	x	x	x				1419.67	1167	1615	3779.33	2393	2215.33	2345.67	1839.33	3286	1631.33	2514.67	1913.67	1772.33	2071.33	3624.67	1612.33	1712	1625.67	2382.67	1014	1683.67	1034.33	1392.67	1346.33	1394.33	2487	1397	1317.67	1395	1196	1041.33	1228	1304.67	1112	2498	2302	1517.33	1052.33	762.667	1713.67	1064	2126.67
00_EBV_BALF2_0725	RVVFTGENAALQNSF	x	x	x				1275.33	1409	2183.33	2350	2812.33	1903.67	1821	1866	2292	1820.33	1826	1856.33	2384	2697.67	2155	1564	1881.33	1444.67	2009	1381	2055.33	1816.67	1376	1156.33	2122	3300	2305	1389.67	2044.33	1383.67	1454.67	1330	1569.33	1006	3067	1580	1492	1273	1221	2333	1392	2136.67
00_EBV_BALF2_0729	TGENAALQNSFIKST	x	x	x				953.333	923	1442.33	1469.67	2668	1890	1085.67	1104.33	2286.33	1061	3046.67	1276	1277.33	1667	1368.33	1239	989.333	1216	932.667	775	1321	879	1070.67	827.333	1088.67	1281	964.333	833.333	883.667	1064.33	1058.33	1165	955	831	1288.33	1078.33	951	933	714	990.333	872.667	1033.33
00_EBV_BALF2_0733	AALQNSFIKSTTRRE	x	x	x				1064	1714	4084.67	2636.67	5037.5	2509.33	2648.33	2368.33	2230	1793.67	3222	19866	1742.67	2872	2843	1595.33	1560.33	1829.33	1340.67	928.667	1710.67	4068.5	1163.67	1059	1508	5237	1918	2223.67	1570	1514	1869.5	1821	1435.67	1881.67	2958.67	1507.67	1516	1763	1280.67	3651.5	2874.5	2802.67
00_EBV_BALF2_0737	NSFIKSTTRRENYII	x	x	x				1917.33	3078	5025	3847.33	19962	2925	3745	2922.67	4225	2980	6004.67	3897.67	3752	5888.33	3795	3180.33	6660.33	3174.33	2623.33	2013.33	4268	5021.67	3214	3238.33	3721.67	4758.67	4643.33	3823.33	2669	3467	4706.33	6911	3291.67	4710.67	5053.67	3637.67	4451.33	4686.33	2761.67	4165.33	3283.67	4049.33
00_EBV_BALF2_0741	KSTTRRENYIINGPY	x	x	x				965.333	1827	3442.67	2490	4843	2582.33	2566.33	2188.67	2321.67	1691	2491	2637	1559	2531.33	2946.67	1611.33	3256.5	1915.67	1572.33	995.667	1690.67	1567.33	1341.33	1190	1302	2754	1711	1955.33	1937.33	1415.67	1615.33	1835.67	1483.67	1715.67	2968.67	1615	1220.67	1652.33	1051.67	1766	1751.33	3873
00_EBV_BALF2_0745	RRENYIINGPYMKFL	x	x	x				1864	31802.3	4228.33	4440.33	5569	5013.67	5019	4837.67	6412.67	2880.33	5708.33	7838.67	3852.33	7990	4593.67	4459.33	4529.33	29722.3	3613	2025.67	4486	2953.33	4410	3115.67	3689.67	3861.33	5199	3680.33	4141.67	4653.67	3703.33	4383	2941	3937	4341.67	5412	3352.67	4241.33	5560.33	4739.33	3327.33	7256.67
00_EBV_BALF2_0749	YIINGPYMKFLNTYH	x	x	x				899.667	1546.67	3546	2869.5	4127	3015.67	5145.33	1955	1983	1367.5	3100.67	8847	1770	2226	4030.67	1641.33	1930.67	1671	1233	973	2043.67	2133.33	1025	919.333	1494.5	2902.5	2480	2355	1531	1593.67	1901.33	1907.33	1192	1767	2318	1423	1575.67	2113.33	1655.67	2440	965	2395
00_EBV_BALF2_0753	GPYMKFLNTYHKTLF	x	x	x				2179	5522.33	6422	5844.67	7096.33	6793.33	7780.67	6607	11741.7	5087.33	6910.67	6517	29914	16457.7	8222	5716.33	5133.33	9005	5117.67	2718.67	4507.33	5422	6505.33	2824	4099.33	5638.67	6861	5961.67	4270	6065.33	4608	12635.7	5617.67	5504.33	6220	6594	6052.67	6121	7168	6088.33	7468	8432.33
00_EBV_BALF2_0757	KFLNTYHKTLFPDTK	x	x	x				1660.33	2847.33	5358	3286.33	10111.3	4967.33	6812.67	3786	6157	4121	6782.67	6050.33	3923.67	6907.33	6219.33	4019	3655.67	6922.33	3146.67	2186.33	3067.33	3255.67	3832.67	2233.67	2490	3228.67	3910.67	4392	2556.67	4657.67	3594.33	4493.33	2731	2774	4511.67	5522	3297	3705	3309.67	4162.67	3508.67	4536.67
00_EBV_BALF2_0761	TYHKTLFPDTKLSSL	x	x	x				1525.33	1518.33	2821.67	2008	2940.33	2062	2116.33	3018.33	6746	2748.67	4205.67	2078.67	2379.67	2386.67	1686	1345	1452	1843	1229	979.333	1289.67	1152	1285	1491.33	2069.67	1605.67	10341.7	1472	2537.33	1267	1812.67	1789.67	1200	1078.67	2094.67	1563.67	1389.67	1224	1023.67	1520	1326	1887
00_EBV_BALF2_0765	TLFPDTKLSSLYLWH	x	x	x				1834	2545	4201	11445.3	5711.67	3717.67	6070.33	5985.33	6082.33	2845.33	4589.33	5958.67	2817	6798	3728.33	4936	5069.67	3822.33	3606.33	2152	4989.33	2968.67	2925	2227.33	2723.33	2695.33	5302.33	1893.33	2747	3490.67	2279.67	2361.33	2615.67	2314.33	3128.33	3072.67	2448.33	3337.33	2143	2339	2428	3173.33
00_EBV_BALF2_0769	DTKLSSLYLWHNFSR	x	x	x				1731.67	2490	3914.67	4051.33	6466	3885.33	4485.33	4377.33	5205.33	3458.33	5505.33	4354.33	3828	6915.67	5754.33	4903.67	4501	4614.33	3110	1760.33	3255.67	2998	2970.33	2564.67	2074	3220.67	3000.33	2657.33	2578.67	3811.67	3610.67	3575.67	2443	2925.67	3665.33	3710.33	2933	3292.67	2783	2855.33	2395.33	3775.33
00_EBV_BALF2_0773	SSLYLWHNFSRRRSV	x	x	x				1613.33	3015.33	4859.33	3403.33	3852.33	2408.67	2218	1776.33	6758.67	2210.5	2486.33	2839.33	2698.67	13123.7	4563.67	2052	3121.33	4218.67	1845	1797.33	2854.33	4665.33	4602.67	1725.33	3741	4342	3859.33	2111.67	1918	5668.67	2015.33	10115.3	2928.67	2813.33	3029.67	1493	3944	2519.67	1929	2035	2465.33	2854.67
00_EBV_BALF2_0777	LWHNFSRRRSVPVPS	x	x	x				1881	2357	4926.33	2468.67	4925.33	1776	2192.33	1557	4990	2105	2301.33	2476.33	3168.33	4470.67	3589	2141.33	3960.67	2836.33	1723	1934	2544	3611	4199.33	1820	1967.33	3585.33	2656.67	1825.67	1400.67	2963.67	3036	5780.67	3849.33	2157	2599.67	1244	2590.33	2332.33	1443.67	1883.67	1870	1953.67
00_EBV_BALF2_0781	FSRRRSVPVPSGASA	x	x	x				1147.33	1651	1876	1667.33	2219	1615.33	1921	1367.67	2055.67	1427.33	1831.33	2515.67	1549.67	2842.67	2131.67	1763.33	2983.33	1875.67	1452.67	950.667	2057.67	2592	2474.33	1142.33	1194.67	1521.67	1420.67	1265.33	1287	1417.67	3794.67	1871.67	4200.67	1449.33	1593.67	1700.33	1370.33	1818.33	1052.33	1354.33	1334	1561.33
00_EBV_BALF2_0785	RSVPVPSGASAEEYS	x	x	x				768.333	869.667	1066.33	1050.5	1140.67	1019	1106	869	1311.33	864	922.667	1170.33	1138.67	1384.67	1071.67	906.667	883.333	1014.67	855.667	764.333	1099	920	798.667	818.667	1405.67	944	891.667	883.333	937.667	877.667	922	914.667	904.667	909.333	1196.33	930.333	886.333	990	793.333	797	899.667	1080
00_EBV_BALF2_0789	VPSGASAEEYSDLAL	x	x	x				775.667	1131.67	1469.67	1094.67	2226.33	1012	1476.33	1138.67	1285.67	1028.33	1231.33	1272.33	1540.67	2274.67	1201.33	1138.67	1204	1192	951.333	945.667	1176.67	1267.33	832.333	1098	1414.33	1416	2335.67	1078	1236.67	1328.33	1293.67	906.333	975.333	1193.33	1276.67	1009.33	1148.33	1597.67	774.667	1157.67	870	1051
00_EBV_BALF2_0793	ASAEEYSDLALFVDG	x	x	x				1071.33	1989.67	3667.67	2661	3504.67	1626	1348.33	1913.33	2079	1066	1894	2756	1831.33	2931	1762	1423.33	1181.5	2873.33	1182	1663	2784.33	1862.67	1075.33	1067.67	2291	1668.5	1245.67	1954	1077	1990.33	1418.33	1278	1907	1897	2603.67	2139	1866.33	1961.33	1189.33	1567	1161.33	1927
00_EBV_BALF2_0797	EYSDLALFVDGGSRA	x	x	x				817.333	1954	2450.33	2176.33	3414	1587	2120.33	2381.67	1724.67	1565.67	1891.67	3531.33	2257.67	3217	1815.33	1287.67	5289	1343.5	1442	1744	2227	2073.67	1219	1486.67	1737	1713.67	1171.33	1468.33	1149.67	2056.33	1308	1217	1282.33	1685.33	1841	1230.33	1667	1989.33	1096.67	1329	1002.67	1414
00_EBV_BALF2_0801	LALFVDGGSRAHEES	x	x	x				1070.33	1548	2329	2608.67	2992.67	1441.33	1505.33	2241	2708.67	1351.33	1633	3028	1984	3258.67	1953.67	1191	2459.67	1476	1264	1229.67	2108.67	1205	1181	1265.67	1134	2014.33	1362.33	1169.67	1490	1273	1433	1422.67	2097.33	1374.67	2100	1985	1575.33	2167.67	973.667	1077.67	1047.33	1412.33
00_EBV_BALF2_0805	VDGGSRAHEESNVID	x	x	x				1316	870	1294.33	1763.67	1470.67	1652	2515.67	1132.67	1749.33	974.667	2482.33	3035	2775.67	1361.33	1571	1464.67	1323	1056.67	1214.67	866.667	1595.33	1003.33	849.667	1056	1091.67	2084	1124.33	1182	1308.33	1118.33	966.667	919.667	948.333	1035	1433	976.667	1432.33	889.333	750.333	921	931.667	1559
00_EBV_BALF2_0809	SRAHEESNVIDVVPG	x	x	x				875	932	1891	1040.33	1710	1055.33	1154	1017	2341.67	1178.67	1013.33	1239.67	1251	1633.67	1095	1246.67	1394.67	1148.67	890.333	780.333	1164	1210	852.333	852.667	826.667	1198.67	1030	851.667	976.667	2077.5	1108	1143.67	940	877.333	1276	1321.67	984.333	1036.67	897	1486.67	909	957.667
00_EBV_BALF2_0813	EESNVIDVVPGNLVT	x	x	x				892.667	1901.33	1693.5	1700.67	1722.67	2089	1113.33	1581	2456	1359.67	983.667	1445.33	1890.67	2113.67	2288.33	1319.33	1176	1290.67	1876.33	826	1494	928.333	2129.67	941.333	825	1295.5	1265	1074.33	1473	1515.67	954	1669	991.333	980.333	1204	1293.33	988.667	1035.33	794.333	895.333	984.333	1480.67
00_EBV_BALF2_0817	VIDVVPGNLVTYAKQ	x	x	x				1284.33	1912	3961.67	7366.67	3939.67	3328	2328.33	2175.33	4878.67	2309.33	3074	2121.33	4955	3715	1660.67	31978	1525	5983.33	1706.33	1218.67	2131	1701	1375	1274.33	1819.33	2480.67	1637	1562.33	1849.33	1621.67	2424.67	1588.67	1785.67	1636.67	4986.33	1473.33	1511	2837.33	1094	1932	3886	2721.33
00_EBV_BALF2_0821	VPGNLVTYAKQRLNN	x	x	x				3039.67	3259	5474	8387.67	9156.67	5897	10405.7	4813.67	11421	3616.33	8022	6677	4893	5523.33	17021	4536	10052.3	3390.67	3113.33	1404.67	3832	2146.67	5159	2848	2924.33	3300.67	3965.67	2594.33	2676	4353	3876.67	3880	1954	3310	3441.67	4842.67	3588	2404	2463.67	3896	7291	5949
00_EBV_BALF2_0825	LVTYAKQRLNNAILK	x	x	x				1264.67	2291	2884	2722.33	3913.5	2296.67	2679.33	1987.33	2821	2008.67	3288	2603	2419	4578.33	2984.33	2016	5057	2537.67	2046.67	1750.33	2676.67	2022.67	2709.67	1719.67	2295.33	2625.33	2335.33	1818.33	1827	2754.33	2098	3833	1849.67	2407.33	2175.67	1964	2101.33	1974.67	1707.33	2975.33	1782	2017
00_EBV_BALF2_0829	AKQRLNNAILKACGQ	x	x	x				1186.33	1813.67	2094.67	2907.33	2625.33	1771.33	1993.33	1534.67	2359	1400	2857	2543.33	2155.33	2511.33	2756.33	1325.33	4704.67	1908	1629.67	1174.33	1984.67	1222	2245.33	1120.67	2129.67	1442.67	1327	2074.33	1343.67	1774.67	2086.33	2005	1350	1457	2953	1896	1458.67	1479.67	1062	1906	1493	2780
00_EBV_BALF2_0833	LNNAILKACGQTQFY	x	x	x				2504.67	2906.67	3812.67	4827.33	6482.67	5074	6189	3174	6009.33	5390.67	5580.67	6114	5989.67	4590.67	4274.33	2977.33	5997.67	5472.33	3789.67	2390	3122	2234.67	3370	2758	2422	3453.67	4563.33	2479	2205	3481	3129.33	3771.33	2774.67	2745.67	3985	4042.67	2175.67	3049.33	2377.67	2486.33	1884.33	4451
00_EBV_BALF2_0837	ILKACGQTQFYISLI	x	x	x				896.333	1445.67	2217	2203.33	1382.67	1902	1300	1472	2333	980.333	1398	1611.33	1116.33	2136.33	2125	1288	1138	1407.67	1184.67	806.333	1757.67	983	1094.67	849	870.5	1114	956.333	916	1013.33	1088	848.333	1878	1132.33	1025.67	1221.67	1049	1011.33	1065	826	1071.33	901	1542.67
00_EBV_BALF2_0841	CGQTQFYISLIQGLV	x	x	x				926	1606.67	2489.67	2155.33	2036.33	2354.67	1100.67	2898	1774	1150	1060.33	1533.33	1240.67	2859.5	2473.33	1459.33	1625.5	1772.33	1204.5	1057	1264.33	957.333	2190	1117	876.5	1423	1179.67	959	1345.33	1682.5	914	2134	972	1232.33	1310	1307.33	1078.67	1061	927.333	1297	1356.67	1814.67
00_EBV_BALF2_0845	QFYISLIQGLVPRTQ	x	x	x				1937.33	1484.67	8753.67	2281.67	1664.33	2256	1540.67	1832.67	2345.33	1295.33	1490	2050.33	2751	3326.67	2020.33	1139.33	1928	1590.67	1898.33	850	1634.33	1022.33	1701	928.667	940	1505.67	1162.67	1014	1308.33	1223	1473	1803	1229.33	1233.33	1957	1626.33	1116.33	1199.67	839	1146.67	997.667	1669.33
00_EBV_BALF2_0849	SLIQGLVPRTQSVPA	x	x	x				1421.67	1052.33	1453.33	1009.33	2037	6436.67	1150.67	1122.67	1623.33	1019	2230.33	1702.67	1588.33	1399.33	1248.67	1051.67	3104.67	965	1822.67	858.667	1200.33	5179.33	846.667	947.667	2504	1848.33	995	1399	1452.67	1576.33	996	1763.67	961.667	885	1045.33	1247.33	1113.33	1133.67	723	1307.33	994.667	2078.67
00_EBV_BALF2_0853	GLVPRTQSVPARDYP	x	x	x				1234.67	3476	3058	5132	4225	3639	4313.67	3005	7372.67	1798.33	4096.33	2679	2001	4231.67	5408.33	1465	1928	2821.33	2911.33	1863	1955.67	1754.33	2291	1479.67	1587.33	2612.67	1639.33	3290.33	3475.67	3409	2550	3669.67	1376.67	1605.67	2842.67	3866.33	1681.67	1913.33	1302.67	2277.33	2766.67	6519.33
00_EBV_BALF2_0857	RTQSVPARDYPHVLG	x	x	x				974.333	3951	2193	2215.33	4258.67	3305.67	2277	2740.33	3074.67	1853.67	3360.67	2804.33	1607.33	7095.67	3881.67	1559.67	1557.33	2756.33	3243.67	1049	1495.33	2689	2599.33	1477.67	1417	2521.67	1278.33	2781.33	1923.33	4019.33	1870	2863	1141.33	1313.67	2383.33	4400.33	1051	1854.67	1981.33	3548	7233.67	4500.67
00_EBV_BALF2_0861	VPARDYPHVLGTRAV	x	x	x				2140	7902.33	12365	4366.33	7444.33	4357.67	3890.33	5402.67	5555	3846	4866.67	4309	4306.33	9159.67	7762.33	3218	5286	3434.67	3015.67	1475.33	3851.33	8385	4872.67	5815.67	3352.33	7081.67	5159	5003.67	3749	4519.67	4817.33	5164.67	3350.33	4247.33	7346	5121	5104.33	5910	3038.67	4528.67	6061.67	9747
00_EBV_BALF2_0865	DYPHVLGTRAVESAA	x	x	x				1248.33	1204.33	1598.33	1144	2460.67	1139.33	1717.67	1130.33	1506	1382.33	1653.33	1942	1524.67	1378.33	2478.67	1255.33	2728.33	1098.67	1063.67	962	1322.33	2936.33	942.667	954.667	903	1624.33	984	1151.67	1317.67	1123.67	1209.67	946	956	963.333	1878	1142.33	1282	1332	856	1266.67	914	1389.67
00_EBV_BALF2_0869	VLGTRAVESAAAYAE	x	x	x				913.333	1341	2240.67	1428.5	1700.67	1935	1285.67	1499.67	2390	1200	1102.67	1591.33	1229.33	2003.33	1861.67	1143.5	1633.67	1628.67	1441	880	2132.67	1007.33	1651.33	912.333	1094.5	1068.5	1142.5	1039.33	1002.67	1653.67	940	3168	1287.33	1245.33	1900.33	2179	1093.33	1359	867	1117	958.667	1651.33
00_EBV_BALF2_0873	RAVESAAAYAEATSS	x	x	x				797.333	1036.33	1196.33	1265	1135	1162	978	1249.67	1474	889.667	997.667	1202.33	1154.33	1618.67	1875	1268.67	1065.67	1243.67	1267	796	1560.67	882.667	1411	862	835	912.333	1592	787	887	1083	790.667	1000.67	950.333	846.667	872.667	886.667	908	881	732.667	953.667	912	979.333
00_EBV_BALF2_0877	SAAAYAEATSSLTAT	x	x	x				769	1090.67	2191	1226	1486.67	1107.33	971	1298	2120	808.667	1057	1170	1042.33	1566	1549	1166.67	1131	1165	922	992.667	1354.33	794	862	807.333	947.667	1752.33	1125.5	805.333	992.333	991.333	920	1115	1013.67	1010	985.667	996	1070	1064	718	826	800	1069
00_EBV_BALF2_0881	YAEATSSLTATTVVC	x	x	x				861	1186.33	1349	2917	1526	1926	987.333	1422.67	1907.67	1044.67	1746	1460.33	1462.67	2036	1605.5	1052	1426.5	1510.67	1033	840.333	1412	920.333	897.5	835.667	832	1276	1555.33	888.333	933.667	1165	881	1678.33	1084	1298.33	1049	1116.33	991.667	1238.67	761	975.333	1057	1191.33
00_EBV_BALF2_0885	TSSLTATTVVCAATD	x	x	x				806	1285.33	1962	2505.33	1483.67	2224	1569.33	1296.67	1547.67	976.333	1382.33	1450.33	1040	2319.67	1827.67	1343.33	1199.67	1248.67	1067.67	768	1513.67	909.333	878	884.333	785	1276	954.333	930.667	1086	1323.33	854.333	1925	1119.33	1180.33	1412	1174	999	1044.33	793	989.333	824.667	1340.67
00_EBV_BALF2_0889	TATTVVCAATDCLSQ	x	x	x				1269.67	938.667	1935.33	1401	1919.67	2985	1233	1118.67	1841	1026.67	1215.33	1615.67	1740.33	1503.33	1470.33	948.333	1408.67	1098.33	1934.33	863.667	2042.67	1124	927.333	943.333	928.667	1112.67	1153.33	872	902.667	1006	1358.33	1216	1009.67	1661.33	1737.33	1169.33	1081.33	1233.67	726.667	1095.33	914.333	1415.67
00_EBV_BALF2_0893	VVCAATDCLSQVCKA	x	x	x				1033	956.333	1602.33	1556.33	1395.33	1033.67	1582	955.667	1292	961.667	1673	1843.33	1271.67	1353.33	1263.33	928	1540.67	1139.33	981	824.5	1602.33	1759.33	965.667	790.667	933.667	1091.67	1123	916.333	925.333	1040.67	864	916.667	1042.33	903	1194.67	970	931	868.667	753	941.333	852	904
00_EBV_BALF2_0897	ATDCLSQVCKARPVV	x	x	x				1467.67	2340.67	5862.33	1859.67	3380.67	1350.33	1993.33	7725.67	3299.67	9367	2823.67	4148.33	4875	2701.67	3560	1898	6773.33	1413.67	1184.67	1536.67	2015.67	4333.67	1149.67	1218.67	1123	3159	1884	3309	1646	1381	1437.33	1427	1522.33	1788.67	2585.67	1377.33	2470.33	2252.33	927	1409.33	1244	2201
00_EBV_BALF2_0901	LSQVCKARPVVTLPV	x	x	x				1990	1377.5	7594.67	2294	4764.67	2368.67	1873.33	2742	7081.67	1778.33	2730	3275	2753.67	1599.5	3414.33	2629.33	4255	1999.33	991	2007.67	5969	5105.67	1014.33	868	2354.33	4348.67	1760.33	2513	2027	2411	2000.67	1819	1693.33	3780.33	3493	2122.33	2630.33	2893	1209.33	3076	1595	6799.67
00_EBV_BALF2_0905	CKARPVVTLPVTINK	x	x	x				1545.67	4028.5	1986.5	1972.5	3269.33	1936	1797.5	4947	2766.5	1136	6371	4207	2822	5263.33	2892.5	1421	1508.33	4455.67	2649.5	1185.67	4226.33	2243	8475.33	968.5	2978.5	6945.5	2014.5	2968	1410.5	3234	7394	3690.33	3144.5	4009	2719	2253	7025.33	6157	2353	2052.5	9082.5	2695.5
00_EBV_BALF2_0909	PVVTLPVTINKYTGV	x	x	x				810.667	1263.67	1890.67	2449	1818	1913	1158.67	1637.33	1680.67	1045	1913.67	1761.33	1146.33	2228	2243.33	1236.67	1271.67	1477.67	1384.67	786.333	1759.33	995	1073.67	977	923.667	1227.5	1178.33	939.667	1360.33	1557	934.667	2384.33	1106	1039.33	1686.33	1267.33	1121.67	1110	866	1155	892	1827.33
00_EBV_BALF2_0913	LPVTINKYTGVNGNN	x	x	x				1580.33	1258.33	2858.67	7178.33	3944.33	3044	4926	20449.3	6533	2153	6518	2184	1886.33	1788.33	7239.67	3033	4333.33	27158.3	1411.33	1121.33	1775	1490	1822.67	1531	1674.67	3725.33	2930.33	1528	2525.33	1500	2351.67	2371.33	2994.33	1383.67	3071	2152	2813	1289	3011.5	2742	1439.33	4254.33
00_EBV_BALF2_0917	INKYTGVNGNNQIFQ	x	x	x				913.667	1289.33	2121.67	2814.33	1849.33	1743.33	1516.67	1212.67	2775	1215.67	3240.33	1519.33	2370.33	1964	2987.33	1463.67	1237.33	1249.33	1802	770	1980	912	1731.33	924.667	1041	2108.67	1768	1071	1672.33	1221	1806	1512.33	1127	1282.67	1886	1524.67	1149.33	1138.67	843	1249	1313	1771
00_EBV_BALF2_0921	TGVNGNNQIFQAGNL	x	x	x				792	1157.33	1341.33	1275.33	1074.33	1131	929.667	1133.67	2902.67	893	1521.67	1124.67	1053.67	1556.33	2108.67	1039.33	1045.33	1120.33	1087.67	744.333	1193.67	806.667	1171.33	761	767	922.333	961	766.333	1097.33	935	785	1122.33	965.333	858.667	909	905.333	904.333	975.667	727.667	823.667	893	981.333
00_EBV_BALF2_0925	GNNQIFQAGNLGYFM	x	x	x				1100.67	2299.33	2372.67	2433.67	2521.33	3066.33	2021.67	2533	5057.67	1909	2737.67	2557.33	2300.67	3767	3858	1816	1777.67	3829	3744.33	897	2024	1553	1992	1444.33	1788	2087.33	1664	1356	1954	2103.33	2458	2386.33	1372.67	2177.33	1675.67	2172.67	1727	1508.33	1183.67	1909.33	1883	2596.33
00_EBV_BALF2_0929	IFQAGNLGYFMGRGV	x	x	x				1125	3322.67	4185.67	2951.67	2503.33	4585	3735.33	2359	4055	2885.67	4958.33	2826.67	1632	5938.67	5666.67	1831.33	3083.33	3174.33	3724.5	754	1477	5279	3561.67	1503	918	3763.67	2627	1936.33	3943	1508.67	1423.33	3272.33	2218.33	2168.67	4653.67	3930.67	1541.67	1601	1655.67	1580	2820.33	6272.67
00_EBV_BALF2_0933	GNLGYFMGRGVDRNL	x	x	x				3489	5119.33	5113.33	4156	4555.33	5439	3846.33	11692	3988.33	2470.33	4579.33	5097	3771.67	7251	5691.33	4022.33	5652	5346.67	2268.67	1722.67	4262.67	3903	5556	4106.33	2887.33	4779.67	4491.67	3940.33	4791	3327	8524	5012.67	3457.33	5195.33	5151.67	5459	3577.33	3725	3609	4526.33	5833	10507.3
00_EBV_BALF2_0937	YFMGRGVDRNLLQAP	x	x	x				2432.67	7517.33	5701.67	3748	18487.7	4951.33	5402.67	15992	5337.67	2956.67	4964.67	4397	3653.33	8407.33	17069	2883.33	4623.33	3895	2237.33	2116.33	4500	7558	7695.67	3278.33	32440.3	4297	3848	4931	5241.33	4531.67	9893.67	3978	4008	4144.67	4926	5075.67	4670.67	4221	3555.33	3538.67	4127	10828
00_EBV_BALF2_0941	RGVDRNLLQAPGAGL	x	x	x				887	1398.33	2067	2370.67	5535.67	1872.33	1357	10710.3	2746.33	1042	1529.67	1996	1770.33	2822.33	2202.33	1207	1141.67	1094	1593.33	857.333	1688.33	1032.33	1008.33	1065.33	1130.67	1425.33	1628.67	1540.33	1378	1538.67	1918	1736	1034	1190	1466.33	1753	975.667	1153.67	876.333	1614.67	1254.33	3482
00_EBV_BALF2_0945	RNLLQAPGAGLRKQA	x	x	x				954.333	3277.33	2447.67	6760.67	5469.33	4776.33	7176.33	3354.67	3377.33	2693	3036	2264.67	2385.67	5431.67	4357	1344	7096.33	6780.67	1750	1907	1807	9532	3768.33	1134.33	1397.33	2537.67	1755	1860.33	1314.33	2862.67	2539.67	2259	1707.33	1565.67	2117.33	2096.67	2309.67	1610	1755	2533	2408.33	2413.33
00_EBV_BALF2_0949	QAPGAGLRKQAGGSS	x	x	x				778.333	886	991.333	1658.33	1378.33	1097.67	1246.67	978	2176.67	890	924.333	1074.33	1242	1823	1500.67	1122	970	1230	1920	999.667	1618.67	828.667	856.667	781.333	785.333	1087	909	924.333	838.333	1026.33	862.333	948.333	871.333	838.667	819	810.333	836.333	894	665.667	900.667	875	950
00_EBV_BALF2_0953	AGLRKQAGGSSMRKK	x	x	x				791	1148	1264.67	1388	2936	1156	1257	1133.67	1591	1092.5	1181	1368	1355	2142	1607	1050.67	1125.33	1467.33	1228.33	1038.67	1727	1077	3722.5	820.667	838.667	1362	1125.67	1137.33	914	1270.33	1045.33	1612.33	931.667	875.333	1522	1026.67	983	1002.33	894	1137.33	982	1052.33
00_EBV_BALF2_0957	KQAGGSSMRKKFVFA	x	x	x				2261.67	2576.67	4503.67	3544.67	4290	2809	2634.67	1667.33	4376.33	2286	3206.33	2783.67	3662.33	5369.67	4034	2442.33	4154.67	3174.33	1590.33	2579.33	2499	5297	2587.33	1610.67	3307.5	5331	4336.33	1513.67	1712.33	3932.33	1832	6899.33	1678.33	2559.67	2293.67	1187.67	3601.67	3503.33	1605.33	1768.33	1849.67	1943.67
00_EBV_BALF2_0961	GSSMRKKFVFATPTL	x	x	x				2576.33	3304.67	5308	4278	7970.67	2771.33	3471	2855.33	4694.67	3481.67	4188	3480.67	4217.67	5362	7214	2001.33	4512.67	3165	2272.67	2747.33	5143.67	2637.67	3097.67	2971.33	3356.67	4273.33	3674.33	2493	1923	3420.67	3734	5142	4580	4427.33	3714.33	2222.67	4328	3916	2795.33	2924.67	2836.33	2539.67
00_EBV_BALF2_0965	RKKFVFATPTLGLTV	x	x	x				1112.67	1865	4071	1269	1375	3587.67	3061	2785.67	2384	2999.33	3789	1120.5	1144	4703	5021.67	1658.33	2121.33	1305	4158.67	991.667	1205	4394.5	2402.33	1904.33	819.5	2497.5	2234.33	859	1707	1919.67	843	2380	904.5	1258.67	3248.5	849.5	1331	984.5	1040.67	886.5	1172.67	1005
00_EBV_BALF2_0969	VFATPTLGLTVKRRT	x	x	x				2323	2613.33	1444	3081	4441.33	2295	2634.67	2262.33	4888.5	2483.67	1120.5	2991.33	3950	5770.67	3477.67	2240.33	3116.67	2078	1964.67	4111	4045.67	924	2555.67	2190	3435	3837.33	3344.33	1904	1794.33	3115.33	2723.33	5007.67	2398	3292.67	1011	1420.67	3267.67	3105.33	2294	2646	1695	1737.33
00_EBV_BALF2_0973	PTLGLTVKRRTQAAT	x	x	x				1135.67	1104.33	2348	1855.33	3339.67	1802.33	1187.67	43235.3	2570	1116	1837.33	1563.33	1305.33	1816.33	1526	955.667	2077.33	1520.67	1333	1616.67	2098	1151.67	1712	3860	1103.67	1058.33	1046.67	1431.67	1042.67	1378.33	1599.33	1472.67	1026.67	1187	1669.33	1620.67	1245	1461	918.667	1444.67	4820.33	1226
00_EBV_BALF2_0977	LTVKRRTQAATTYEI	x	x	x				1352.33	2139	3514	2741.33	4802.33	1903.33	2295.67	1812.33	2640.67	2166	4816.67	2680	4382.67	3352	11500	2630	3834.33	2229.33	1597	2573	3392.33	1794.33	1797.67	5580.67	1837	3303.33	3709	1907.33	2458.67	2132.67	2436.67	2260.33	1953	1889	3715.67	1775.67	2380.33	3104.33	1327.33	2466	4004.67	3066.67
00_EBV_BALF2_0981	RRTQAATTYEIENIR	x	x	x				808	1594	1350.33	1556	5149.67	1528	1033.33	1679.67	2182.67	878	2761.33	1405.67	1355	1785.33	2452	1105	1103.67	1266.33	1698	851	2138	886.667	1402	942	851	1173.33	1376.33	932.667	1275.33	1142.33	983.333	1115.33	1028.33	894.333	1209.33	1375.33	937	962	749	1057	1028.67	1803
00_EBV_BALF2_0985	AATTYEIENIRAGLE	x	x	x				1128.67	1445.33	2449.33	1683.67	2818	1727.33	1834.33	1838.67	1972	1163	1442.33	2106.33	1920	2117.33	1902.33	1499.33	1981.67	1390.33	1049.33	983	1729.67	1107	1185	1446	1434.67	2027	1183	1282.33	1130.33	1321	1063	1069.33	1811.33	1205.33	1980	1356.67	1359.67	1477.33	865	1226.33	1004	1732.33
00_EBV_BALF2_0989	YEIENIRAGLEAIIS	x	x	x				814.667	1190.33	1376.67	1406.67	1271.67	1219	1010.33	1086	1503.67	897.667	1109	1337.33	1525.67	1694	1660.33	1016.33	1182.67	1288.67	1883	941.333	1641	963	1336.33	848.333	1086.67	1022	1421.67	790.667	910.667	1024.67	889.333	1223.67	1097.33	952.333	1006.33	975	936.667	1116	781.667	851	934.667	1078
00_EBV_BALF2_0993	NIRAGLEAIISQKQE	x	x	x				804.667	825.667	965	1016	994.667	2271	902	985.667	1134	976	888.667	1082.67	952.333	1367	1204	1043.67	927.667	1005.33	907	2322.33	1119	832.333	875.333	764.667	704.333	884	824.667	766	843.333	905.667	762	877.333	852.333	896	817.333	779.333	841.333	889.333	707.333	757	812.667	912
00_EBV_BALF2_0997	GLEAIISQKQEEDCV	x	x	x				861	5754.33	1194.33	1378.67	1162	1060	1030.67	999	1140	3461	1002.33	1328.67	953.333	2354	1341.67	1090.33	1577	1230	967.667	783.333	1425	942.667	768.667	880	1048	1141	1052	939	1113.67	1321	1004.33	1208	959	984.667	1254.33	1400.67	918.333	937.667	759	844	824.667	1328.33
00_EBV_BALF2_1001	IISQKQEEDCVFDVV	x	x	x				898	2129.67	2033	7058.5	1350.33	2065.67	1329.67	1527.33	2302	1452	1349.67	1623	2088.33	2230	2450.33	1700	1402.67	2502.33	3035.67	842.667	1359.67	887.333	2208.67	977	1113.5	2697.5	2687	1345.33	1175	1851	854.667	1873.33	1161.33	1218.33	1447.33	1518	1108	1166	798.667	1254	830	1479.67
00_EBV_BALF2_1005	KQEEDCVFDVVCNLV	x	x	x				909.667	1915.67	2118	2471.33	1449.67	2156	1165	1707	1818.33	1177	1171.67	1499.33	1214	2214	2037	1642	1222	1314	1647.33	806.333	1338	949.667	1061	966.333	839	1730	1203	900	1589.67	1464	867	1699.67	1189.67	1069.33	1298	1661.33	999.333	1109.67	951	976.667	848.667	1420.33
00_EBV_BALF2_1009	DCVFDVVCNLVDAMG	x	x	x				1157.67	1699.33	2093.33	1908.67	1722.67	2115.33	1146.33	1708.67	1927.67	1088.67	1534	1562.33	1528.33	2676	2839.33	1926.33	1308	1474.67	1477.67	868.333	1238.33	1319.33	1617.33	1043.33	875	1251.5	1313.67	988.667	1110.67	1278.67	963.667	1267	1216.33	1126.67	1281	1946.33	1049	1095.33	824.667	1145	901.667	1936
00_EBV_BALF2_1013	DVVCNLVDAMGEACA	x	x	x				966.667	962.667	1055.67	864.667	1227.67	1000	1133.33	829	1493	1164.67	1005	1922.67	1310.67	1640.33	1310.67	916.333	1172	1057.33	1615.33	817.667	971	1141	774.333	979.5	908.333	1560.67	1010.67	829	1059	1582.67	888.333	913.667	1035.33	1433	1521.67	1103.67	988	979.333	743.333	1146.67	842.333	1021
00_EBV_BALF2_1017	NLVDAMGEACASLTR	x	x	x				915	1052	1663.33	1577.67	1251	1367	1160.33	1060.67	1394.33	1018.33	1492.67	1438.67	1077	1558	1408	992.667	1096	941	952.667	777	1272.67	1056.67	826.667	922.333	771.5	1114	988.667	956.333	892.333	933	811.333	1257.5	965.667	1030	1399.67	967	1044.33	1019.67	817.667	999.333	775.333	968.667
00_EBV_BALF2_1021	AMGEACASLTRDDAE	x	x	x				845.333	934	1545	948.333	1380.67	986.333	1047.33	946.667	1370	1091.33	895	1363.67	1326.67	1745.33	1092	897.667	1196	2126.33	858.667	844.667	1202.33	1676.33	937	976.333	1053	1072.67	978.333	880.333	920.667	1023.67	6885.67	936	956.333	921.333	1135	1356.33	888	930	755.333	846.667	781.333	1293.67
00_EBV_BALF2_1025	ACASLTRDDAEYLLG	x	x	x				1270.67	3858.67	2923.33	1817	6685.33	1441	4829.67	1386.33	9865	2523.67	1980.67	2791	2382.67	3010.33	1868.67	2098	3903.33	3621.67	1269.33	2622.67	7022	1982.67	1246	1288	2588.33	7233.33	2986.33	1850.33	1432	1360.67	2269.67	1574.67	2879	1643.67	3166	3169.67	2209	3310.67	1100	2439.67	1418	9481.33
00_EBV_BALF2_1029	LTRDDAEYLLGRFSV	x	x	x				2282.33	2129	4154.67	3665.33	4666.67	2516.67	6298	3631.67	3206	2255.33	2455.33	3709	3025	6579	3187.67	3619	4020.67	3352.67	2046.67	1801	6561.33	2493.33	1637.67	1811	1788.67	2261.67	1943.67	1768.33	2283.33	2608.67	1668.33	1828.67	2070.67	1980	3408.33	2587.33	2040.67	2169.67	1245	1765.67	1517.33	13927.3
00_EBV_BALF2_1033	DAEYLLGRFSVLADS	x	x	x				1652	2266.33	2716	3604.67	4512.33	1417.67	3131	3752.33	2836.33	1404.67	1994.33	3707.33	2022	4367.67	2008.67	1598	25003.7	2042.67	2442.67	1818	2629.67	2485.33	1525	1708.33	1781	2477	1425	1549	1671.67	2072.67	1745.33	1182.33	2627.67	1960.67	3283.33	2166	2087	2283.33	1279.33	1361.67	1635.33	2310
00_EBV_BALF2_1037	LLGRFSVLADSVLET	x	x	x				1293.33	1883.67	2287.67	3537	1942.33	2516.67	1453.33	1812.67	3461.33	1836.67	4437	2374.67	2188	2549.33	2393.33	1332	1742	1400.33	2845	902.667	2228.33	1366.33	1668	1419.67	1625.67	1694	2395.67	1098	1386.33	1403	1865	1307.67	1137.33	1207	1814.33	1679.33	1267.33	1513.67	947	1731	1262.33	1622
00_EBV_BALF2_1041	FSVLADSVLETLATI	x	x	x				863.667	1942.67	3621.33	1892.67	1614.33	2107.67	1707.67	1348.33	4657.67	1472	2342.33	1690	1619.33	1499.33	2620.67	1088.67	1531	3438.33	3600.67	790.333	2910.67	1078.33	2494	978	1055.33	1687	2863	1028.67	1076.33	1347	1307.67	1930.33	1106.33	929.667	1277.33	1528.33	1104	1104.33	810.667	1463.67	1512	1496
00_EBV_BALF2_1045	ADSVLETLATIASSG	x	x	x				824	981	1235.67	938	2667.67	1231.33	1039.67	909.667	1070	914	1099	1229.67	1507.67	1283.33	1000.67	1268.67	1160	974.333	813	725	1163	1132	725	832.333	1146.33	1111.33	843.333	770	824.333	828.333	956.667	797.333	877.667	833.333	1197	1169.67	905	1178	819	957	826.667	881.333
00_EBV_BALF2_1049	LETLATIASSGIEWT	x	x	x				1335.67	1567.33	2348	1613.67	3333.33	2837.33	13562.7	1270.33	2188	1567	1947.33	1806	2217.33	1768	2227.33	1016	2050.67	1554.33	1513.33	1243	2226.67	1580.33	1128.33	1175.33	1305.33	1371.33	1302.67	1196.67	1490.33	1236.33	1350	1071	1259.67	2093.67	2238	1179.67	1597.33	3349	837.333	1479.67	1201	1619
00_EBV_BALF2_1053	ATIASSGIEWTAGAA	x		x				1032.67	1179	2065.33	1346.67	1606.67	1247.67	11554.7	1716.33	1389.33	1507	1462.33	1820.33	1725.67	1578	1759	1072.33	1858	1189.33	1000.67	1203.33	2002.33	1683.33	791.333	1303.33	953.667	1372	1042.33	1146.67	923.333	1510	927	975	1264.67	1113	1501.67	1072	1081	3495	1018	939.667	798	1128.67
00_EBV_BALF2_1053	ATIASSGIEWTAEAA		x					919	930.333	1534.33	1200.67	1808.33	1099	9453	1444.33	1108	1101.67	1230.33	1722.33	1352.33	1580	1543.67	1198	1592.67	1249.67	882	1015.33	2071	1250.67	783.667	1065.67	1035	1081	1022	1017	936.667	1011.33	1091.33	862	960	1720.33	1212.33	1128	1061.67	3946.33	785.667	1000.33	946	1208.67
00_EBV_BALF2_1057	SSGIEWTAGAARDFL	x		x				2054.33	3781	6171.33	7349.33	5608	2219.33	12362.7	5056	2676	3408.33	3981.67	3515	6657.67	4476.33	3873.67	1692	5690.67	3757	2229	2538.67	3963.33	3517	1550.67	2745	4090	4133.33	3508	1917.67	1880.33	2948.33	4129	1626	3167.67	2170	3481.67	3192.67	4128.33	2680.33	1132	1827	2003	3062.33
00_EBV_BALF2_1057	SSGIEWTAEAARDFL		x					2419.33	1794.33	3573.33	3810	32132.3	1335.33	6138.33	3461.33	1717	2157	3372	2686	3988	23251.3	2633	1240	5381.33	3576	1643.33	2124.33	3101.67	9687.33	1134.67	2808.67	2716	2069.33	2190.67	1533.67	1646.33	1785	4310.67	1174	3124.33	2329	2619.67	1865.67	2684.33	1848.67	1029.67	1449.33	1487.67	2160.33
00_EBV_BALF2_1061	EWTAGAARDFLEGVW	x		x				5168	6763.33	10857.3	14319.7	26377.3	14281	17295.7	8389.33	5510.67	4143	9704	9117.67	10445	10103	5911	5463.67	12587.7	7336.67	4946	7365	3717.33	4413.33	6379	4104.67	21704.3	8266.33	6530.33	8373.67	3858	8785	4348.33	2754.67	6185.33	5915.33	4072.67	5262	7820	5871.33	4030.67	3847	4179.67	10053
00_EBV_BALF2_1061	EWTAEAARDFLEGVW		x					4629.33	5387	7138.67	7686.33	29663.7	10898	12834.3	7380.33	4751.67	3445	6209.67	11128.7	6849.67	13842.7	4279.67	3950.67	9049.33	5763	3747.67	6304.67	3112	5312.33	4457	3076.67	5196.67	5747.33	5263.67	5572.67	3213	6079.33	3440.33	2920.33	6066.67	4538	4043.67	3675	4777.67	2496	2567	2900.33	2603	11148.7
00_EBV_BALF2_1066	AARDFLEGVWGGPGA	x	x	x				1850.67	3899.67	7813.33	3430.33	10897.7	3890.33	9646.33	6237.67	3811.33	3058.67	8069	4079.33	5726	7058	4387	2428	5587.33	5227.33	2872	2224	3896.67	13289.3	2582.33	2171.67	2672	4863	3388.67	3340.67	3364	7632.33	3383.67	1968.33	3186	2034.33	4189.33	4119.67	2907.33	2462.67	1544	2204.67	2481	4996.33
00_EBV_BALF2_1070	FLEGVWGGPGAAQDN	x	x	x				1859	2265.33	5544.67	3371	7315.67	4041.33	6244.67	3750.33	2974.33	1677.33	4656.67	3015.33	1765.33	4990.33	4162.67	1986.67	7586.33	3233.67	2173.33	1414.67	2682.33	3922.67	1237	1649.67	2071.33	2580.67	1572	2108.33	1775.67	3445	1701.67	1644.67	2209	1453	3165.33	2821.67	2220.67	1890.67	1101.67	1591.67	1495.67	7212
00_EBV_BALF2_1074	VWGGPGAAQDNFISV	x	x	x				878	1426.67	1888	1434.67	1319.33	1928.67	1191.67	1197.67	2342	1077.33	1250	1290.33	1780	1919.67	1991.33	1038	1405	1228	1651.33	812.333	1654	1061.33	1224	860.333	858.667	1019.67	1318.67	863.333	1055.67	1070.33	1179.67	1418.33	1181.67	954.667	1140.67	1165.67	1047	1364.33	752.333	902.667	950.667	1117.67
00_EBV_BALF2_1078	PGAAQDNFISVAEPV	x	x	x				1187.67	1500	2620.67	2551.67	1606.67	2178.33	1253.67	1172	2137.33	1358.67	1489.67	1679.33	2146.67	1949	2479.33	1283.67	1304	1340.33	2153	812.333	2450.67	950.333	1060.33	992	1263.33	1249.67	1436.67	1013.67	1729.67	1153.33	1005	1471.67	1267	1294.33	1794.33	1362	1303.67	1339	757	1478	903	1731
00_EBV_BALF2_1082	QDNFISVAEPVSTAS	x	x					874.667	1336.67	1879.67	1506.33	1282	1441.33	990.333	1240.67	2095.33	1065.67	1069	1277	1206.33	1858	5532.33	1132.33	1160	1243	1263	796.333	1366.67	839	1025	825.667	842	1093.67	1379	867.333	970.667	987	901	1185	1087.67	936.667	1048.33	1070.33	1027.67	1034	779.667	917	913.333	1142.33
00_EBV_BALF2_1082	QDNFISVAEPVGTAS			x				1022.67	2277.67	2188.33	2058.67	1581.33	2497	1149.67	1438	2182	1472.67	1414	1520.67	1529.33	2194	7164.33	1603.33	1184.33	1604.33	2729.33	858	1350.33	1081	2062.67	1017	844	1732.5	1960.33	1278.33	1067.67	1394.67	1130.67	1391.33	1193.67	1161	1480.67	1481.67	1282	1254	774.667	1334	1134	1657.33
00_EBV_BALF2_1086	ISVAEPVSTASQASA	x	x					805.667	945	1108.67	1055	1203.67	1065.33	1049.33	1243.33	1283	949.667	1111.33	1188	962.667	1557.33	1046.33	1172	1043	1084	887.333	828.333	1037	884	952.667	815	749	920	1242.33	888.667	829.667	987	792.333	971.333	966.333	805	903.667	846	892	991.667	730	817.667	798	868
00_EBV_BALF2_1086	ISVAEPVGTASQASA			x				778	1009.33	1128.33	1223	1202.33	1130.67	992	1103	1423.33	867	1059.67	1274.33	1140.67	1586.67	1586	1182.33	1053	1121	914.333	837.333	1259.67	914.667	996	864.667	807.333	915.667	896	820.333	942.333	1057.67	783.333	1001.33	971	864.333	916.333	872	937.667	956	727	823.667	799.333	952.333
00_EBV_BALF2_1090	EPVSTASQASAGLLL	x	x					797	1580	1425.33	1449.5	1335.5	1830	1232.67	1855.33	1572.33	1120.33	1045	1642	1181	2517	1263.5	1253	1652	1387.67	1581	937.333	1743.33	972.333	1070	1431.67	880	1678.33	1660	872.667	980.667	1179	1140	1610.33	1129	1367.67	978.333	988	1125	1125	791	1181.67	959.667	1107.33
00_EBV_BALF2_1090	EPVGTASQASAGLLL			x				1215.67	3166.67	2088.33	4054.33	1765.33	2469	1548.33	1487.33	4486.67	940	4822	1582.33	1148	2066.33	6865.67	1009.33	1270.5	2568	2092.67	774.333	1476.33	1176.67	1755.67	2430	844.5	3430	1497	955.667	1114.33	1208.67	872.333	1737.67	2198.67	980.667	1747.33	1631.33	1061.33	1132	826	989.5	1429.33	2493.33
00_EBV_BALF2_1094	TASQASAGLLLGGGG	x	x	x				840	1018.67	1482.67	1531	2405	2578.67	1065.33	1288	1356.33	1294	3202.33	1579.33	1532	1536.67	3333	1127.67	1363.67	1186.67	1096	1624	1171	913	878.333	940	1158.67	1195.67	994	1145.33	972.333	1000.33	1377	1287.67	934.333	919	1015.33	1461.67	950.667	1089.33	979.667	1107.67	824.333	2663.67
00_EBV_BALF2_1098	ASAGLLLGGGGQGSG	x	x	x				805	848.333	1280.33	1022	3293.67	1259.33	1170	1028.33	1426.33	986.667	1111.67	1567	1566.67	1476	1187.33	945.333	1103.67	906.333	1092.33	754	1209	948.333	807.333	995.333	878	1286.33	871.667	978.333	830	966.667	1207.33	898.333	904.667	923.333	1004.67	1473.67	947	981.667	978	1091.33	879	1611
00_EBV_BALF2_1102	LLLGGGGQGSGGRRK	x	x	x				1008	1443.33	1946	2374	4783.33	3107.67	2341.67	1781.67	2349	1629.33	1704.67	1997	1951	3015.67	2496.33	1314	1658	1647.67	2048.33	1423	1325.33	1161	2663	1032	1402	2066	1467.67	1638	1117	2162.33	1472	1749.33	1112	1183	1412.33	1404.33	1116.33	1388.33	1324	1559.67	1391.67	1607.33
00_EBV_BALF2_1106	GGGQGSGGRRKRRLA	x	x	x				823.667	1046.67	1205.33	1873.67	1878.33	2082	1235	1066.33	1478.33	1109.33	1405.33	1709	1082.67	1756.5	1558.67	1129.67	1367	1283	1230.67	828.667	1271.33	3772.33	1606.67	852.667	1023.33	1598.33	922.333	1117	992	1295.33	1012.67	1286.33	1012.33	1030.67	1147	973.333	985.333	1030	836.667	913	1007	1057.33
00_EBV_BALF2_1110	GSGGRRKRRLATVLP	x	x	x				982	1602.33	1672.67	1864.33	2094.33	1319.33	1526.33	1324.67	3071	1470.67	1922.33	1554	1474.33	2326	2923	1072.33	1463.33	1759.33	1320.33	1053	1743	2646.67	3255	902	938.667	1159.67	1145.33	1191	1177.33	1370	1829	2156	1175	1065.33	1207.33	1024.67	1148.67	1230.67	1048	1054.33	1179.67	1789
00_EBV_BALF2_1114	RRKRRLATVLPGLEV	x	x	x				844.667	1183.67	1397.33	1691	1372	1368.33	1142	1451.67	1642.33	1178.33	1115.67	1521.67	1224	2238.33	1237.33	1415	1327	1414.33	1168	873.667	1434.67	1014	1009	935.667	871.333	1113	1181.33	891.333	922	1257	932	1104.33	1086.33	939	985	983.333	1036	1055.33	783.333	953.333	1043	1123.33
00_EBV_BALF5_0001	MSGGLFYNPFLRPNK	x	x	x				9821.67	12803.3	10573.3	11740.3	11226	9343.67	10533.7	10083	11715	7448.33	11500.7	13780	10135.3	42841.7	11012	6243	9842	20398.3	6300	8079	9631.67	7784.33	9043	14436	8379	10372.7	10043	10442.7	9773.33	9493.33	29286.3	15127	8436.67	40566.3	11668.7	11526.3	11553	10976	10742.3	9517	11840.7	12519.7
00_EBV_BALF5_0005	LFYNPFLRPNKGLLK	x	x	x				6338.33	4938.67	5372.33	5195.67	5793.33	3430	4199.67	4630.33	7190.67	3639.67	4761.33	5295	4479.67	16200	6220.67	2877	4383	7489	3146.33	3605.67	4120	3438	5113.33	3785.33	3904	5287.33	5494.33	3910.33	5750.67	6115.67	4955.33	9378	4008.67	18732.3	5631.67	4052.67	6225.33	3983.67	5512.67	3373.33	4816	5001.67
00_EBV_BALF5_0009	PFLRPNKGLLKKPDK	x	x	x				1882.33	3116.67	4618.33	5257.67	4618	1917	2313	1319.33	5406.33	2585.67	2660.67	2260.67	2892.33	5562	3523	3001.67	6636.33	2953	2249.33	2324.33	2675	2032.33	4300.33	1941	2507.33	4282.33	3592.33	1544.67	1520.33	4512.33	2123.33	5574.33	1953	2733	1925	1820.33	2641.67	2726.67	1538.67	1518.67	1644.67	1920.33
00_EBV_BALF5_0013	PNKGLLKKPDKEYLR	x	x	x				1067.33	2026	3080.33	3886.67	12626.3	1744.67	2344.67	1981.33	3618.67	1454.33	5753.67	2960	2518.67	4931	3799.67	2098	3295.67	2468.33	2243	1581	2721.33	1399	2393	1657.67	1190.67	2532.67	1374	2397.33	1559.33	2086.33	1845	2516	1199.33	1354.33	1502	2404	1570	1926.67	1171	1914.33	1830.67	2836.67
00_EBV_BALF5_0017	LLKKPDKEYLRLIPK	x	x	x				1789	2560	5898	4768.33	11459.3	2667	4723.67	1762.67	9099.67	4516.33	2602.33	3014.33	3966.33	7896.67	4848	2672	4575.33	2725.33	2571.33	2200.33	2452	1599	3080.67	1482.67	1660	5047.67	4206.33	2323	1645	4256.33	1986.67	5453	1538.67	1314.67	2231.67	1871.33	2322.33	2901.67	1243.33	2247.67	1791	2365
00_EBV_BALF5_0021	PDKEYLRLIPKCFQT	x	x	x				1411.67	3940	5426.33	3782	7394.67	4473	4105.67	3971	8918	7290.67	3630.67	6772	6449.67	6489.67	4247.33	1657.33	3814.33	3198.5	4168	1611	2000	4709	2601.67	1595	4362.33	4461.33	5515.67	13290	2400	5097.33	5224.67	4718.33	1665.33	4329.33	3760.67	4543.33	5138	5348.67	4118.33	3840.67	3439	3490
00_EBV_BALF5_0025	YLRLIPKCFQTPGAA	x	x	x				3569.33	3767	7305.33	3043	6362.33	2662	3327.67	2940.67	6253.33	2910.67	5337.33	3773.67	5473	3950.67	4083.33	3904	11012.3	3042	3619.33	3325.67	5388.33	6205	2008.67	4519.67	3540	6362.67	2832.67	3754.33	9326.33	4161.67	4004.33	3504	3672.67	5657.33	6684.33	3635.33	4147.33	4136.67	2679	4481.33	2610.33	9104
00_EBV_BALF5_0029	IPKCFQTPGAAGVVD	x	x	x				955.333	957.333	1615.67	3193.67	1973.33	1875.33	2634.67	1929.33	2587.33	1053.67	2809.67	2346	2119.33	1363.67	1490	1802	2068.33	1402.33	940	915	1097	775	855.667	1299	1089.33	2576	982.667	1259.33	1283	1137	1176	980.333	1011	1055.67	1698.33	945.333	2156	1088.67	869.333	1004	897.333	1688.33
00_EBV_BALF5_0033	FQTPGAAGVVDVRGP	x	x	x				1135	1358.67	2100.67	1370.33	2441.33	1915.33	1224.33	1043	2194.67	1207.33	2499.67	1077.67	1389	1705	2299.33	1070.67	2390.33	1041.67	1681	859.667	1650.67	2008.33	1649.33	1400	910	1239.67	992.333	1204.33	1286.67	1019	1103	1095	1012	2420	1323.33	1160.67	1211.33	991	852	995.667	1042	2720.67
00_EBV_BALF5_0037	GAAGVVDVRGPQPPL	x	x					1251.33	1480	2923.67	1592.67	2499	1222	1878.33	1250.33	1618	1510.33	3036	1283.67	4276.67	2441.67	1593.67	987.667	1639.33	1089.33	921.333	948.333	1322.33	1205.67	841.333	1114.33	1022.33	2271.67	2416.67	1065.33	1080	1120.33	1273	1171.33	946.333	1078.33	1130.67	1029.33	1382	1748.33	1443.33	1077	925	1531.67
00_EBV_BALF5_0037	GAAGVVDVRGPQTPL			x				923	1401.67	4525	1109.67	2012.67	1134	1325.67	1037.67	1286.33	1123	1458.33	1172.67	1926	1438.67	1378.67	1013	1516	920	869.667	834.667	1121.33	1194.67	860	875	1578.33	1598	2154.33	1155	1664.33	1111	1076.67	1225.33	966	1087.67	1160.67	1043.67	1144.67	1048	800	1029.33	826	1189.67
00_EBV_BALF5_0041	VVDVRGPQPPLCFYQ	x	x					9340	8363.33	15374.3	11139.3	17727.3	4980.33	8002.67	11899.3	7449.33	4989.67	11404.3	10618	10440	13766.7	7652.67	3599	8076.33	10208	5875.33	4941	5540.33	8740.33	13230.3	3490.33	6535	9328	5316.33	4175.67	6314	11705.3	5886.67	3628	4713	6162	6366.67	5465	4710	4986.33	3353	3546.67	5508.67	7605.67
00_EBV_BALF5_0041	VVDVRGPQTPLCFYQ			x				5026.67	8342.67	10424	7969	14294.7	5365.33	7968.33	8265	7009.67	3799	8990.33	11765.3	9212	14083.3	7072.67	3263	6981.67	9202	4696	3952.33	4292.67	9601	19042	3540.67	5462.33	7997.33	4003	3410	5116.5	9243	4445	3839	4663.33	2954.33	5753.33	5513.33	3623.33	5703.67	3307.33	3004.67	4852.67	5891
00_EBV_BALF5_0045	RGPQPPLCFYQDSLT	x	x					3026	1807.5	3663.33	3176.33	4689	2186	2704	1766.33	4039	15852.3	2776.33	2989.67	3018.33	3038.67	3090.67	1527.67	5072.67	1876.67	2486.67	2454.5	7087	3589	1830.67	1783.67	1635.67	4084	2755.33	1443	2081.33	1530.67	2512.67	1720.33	1743.33	1482.67	3610.33	1635.33	1731.67	1654	1544.33	2104	1455.33	2664.33
00_EBV_BALF5_0045	RGPQTPLCFYQDSLT			x				12456.7	3375.33	6058	2717.33	5813	2274.33	2622.67	2034	5897.33	6100.33	2887.67	3507	3658	3270	3542	1836	5736.33	2228	2262	2326	5581.67	3228.67	1376	2038.33	2348.67	3966	2956.67	1997.33	2159	2412	2731.33	1835	2089.33	1663.33	3624.33	1740.67	2358.67	1739.33	1322.67	1689.67	1563.33	2445.33
00_EBV_BALF5_0050	PLCFYQDSLTVVGGD	x	x	x				847.333	1811.33	2127.67	13991.3	3384.33	2692	5805	2628.67	2074.33	1987.67	1490.67	2453	2014.67	3769	3419	1175.67	1687.67	1540.33	1664	1124	11993.7	948	2512	1360.67	1635	3838.67	2473.33	1548.33	1460.33	1504	1208.67	1635	1187	1067.33	1832	1314.67	2435.67	1689.67	823.667	1217.33	1399.67	1264
00_EBV_BALF5_0054	YQDSLTVVGGDEDGK	x	x	x				869.667	810.333	1156.67	1023.67	1553.67	857.667	982.333	944.667	1111.33	1127.33	1343.67	1362	1183.67	1650.67	1248	943	1131.33	1144	835	772.333	19102.7	868	1006.33	847.667	925	1068	918.667	929.333	1055	1277.67	871.333	953.667	1129.33	913	1028	1198	4665	1022.33	779.333	845.667	839.667	845.667
00_EBV_BALF5_0058	LTVVGGDEDGKGMWW	x	x	x				1964	3444	5718.67	3675.67	8282.67	2848.33	10865.7	2931.67	3330.67	2682.67	9495	4146.33	5392.67	5876.33	3551.33	1938.33	4748.33	4171.33	3333.67	2303.33	2333.67	5373.33	1839.67	1829.33	2777	3724.33	2802.67	4608.67	2331.67	4171.33	3456.33	1647	1956.67	1829.33	4188.33	2137.33	7809	2136.33	2148	2519.33	2164.33	4421.33
00_EBV_BALF5_0062	GGDEDGKGMWWRQRA	x	x	x				1200	2698.33	4014.33	2597	6068	2606	3198	2395.67	2905.33	1965.67	5072.33	3117	3864	5587	3337.67	1323.67	4572.33	3742.67	2201.67	1074.67	2647.67	5625.33	1894	1332	1546	4624	1302.33	1760.33	2353.67	2419	2289.67	1527	1536.33	1241.67	2728.33	1737.67	2016.67	1751	1194.33	1392.67	1490.33	3739.67
00_EBV_BALF5_0066	DGKGMWWRQRAQEGT	x	x	x				1198.33	1984.33	3352	1887	5226	1894.33	2558.67	1824	4046.67	2331.33	4504	3076	2731.33	2841.67	2455.67	1729	2078	1602.33	4600	1122.33	2707	1447	1495.33	1434.33	1203.33	3274.33	1454.33	1719.67	1578.33	1618	3100	1846.67	1836.33	1387	2157	1400.67	1863.33	1536	900.667	1974.33	1166.67	2714
00_EBV_BALF5_0070	MWWRQRAQEGTARPE	x	x	x				1244.67	3172.33	2845	4258	3752.33	4082	2508	2831	3493.67	1988.33	4067	2567.33	3494.33	8264.67	3142.67	1261.33	1888.33	2112	4571	1045	3547.67	1885	2346.67	1526.67	1388.67	3732.33	1309.33	1667.33	1481.33	2393.33	2177.67	2242	1898.67	1499.67	2715.33	1798.67	1708.67	1616	1129.67	1556.67	1620	3081.67
00_EBV_BALF5_0074	QRAQEGTARPEADTH	x	x	x				777	873.667	996.667	1062	1052	1031	995	1020.67	1140.33	856.333	967.333	1177.67	931.333	1606.33	980.333	1161.33	996.667	980.333	999.333	740.667	1113.33	811	791.333	786.667	779.667	909.5	892	783.333	803	947	757.333	868.333	901.333	830.667	855.333	840	867.667	908	692	795	775.333	876.333
00_EBV_BALF5_0078	EGTARPEADTHGSPL	x	x	x				876.333	1263.67	1076.33	1075.67	1114.33	1011	996.333	942.667	1307	917.333	920	1315	1783	1388.5	1118.67	964	1077	1054.33	1333	804	1172.33	781.333	914.667	766.667	785.333	890.667	1177.67	833.333	821.333	983.333	865.333	1050.67	926	831.333	892.667	896	941.667	902.667	757.667	845	860.667	923.667
00_EBV_BALF5_0082	RPEADTHGSPLDFHV	x	x	x				1010	2926	2149.33	1172.67	2650.67	2841	2211	1408.67	2316.67	1034	1575	3998.33	2071	2944.33	2513.33	1381.67	1827.67	1421.33	3297.33	1020.67	1984	858.333	1062.33	975.667	977	1290.67	1604	963.667	1507.33	1364.33	1278.33	1646.33	1008.67	1031.67	1954.33	1311.33	908.333	1063.33	789.333	1114.33	1514	2167.67
00_EBV_BALF5_0086	DTHGSPLDFHVYDIL	x	x	x				3340	3588.33	3360.33	7232	5102.33	2624	2208	5756	2569.33	1788.67	3061.67	3828.33	3113.33	5675.33	2720.33	2901.67	5911	4935	1696.33	3262.67	5309	2775.33	4012	2892.67	3365.33	2581	1960.67	3050	1851.33	2953.33	2974.33	2215.33	2920.33	3213.67	2688.33	4440	2533.67	2833	1653.33	2078.33	2526.67	6813.33
00_EBV_BALF5_0090	SPLDFHVYDILETVY	x	x	x				2668.33	3973.67	3693.67	8023.33	6513	2726.67	2590.67	5779.67	2726.5	3032.33	3267.67	4458	3772.33	5811.33	3277.67	2972.33	6451.67	3214.33	1807.33	3992.67	3871	3132.33	5443.67	2291	2075.67	2588.67	2131	3441.33	1730.33	3104	2131.67	2298.33	2930	3660	2593.67	3944.33	3035.33	2898.67	2177.33	2831	2499.67	7767.67
00_EBV_BALF5_0094	FHVYDILETVYTHEK	x	x	x				1484.33	2305.33	2826.67	4403.33	5107.67	2343.67	2346.67	3399	2123.67	1721.67	2395.33	2968	3283	5190.67	2525.67	3374.67	4041	2937	1928.33	1735.67	2564.33	2521	2073	1727	1820.67	2149	1726.67	2193.33	1426.67	2879.67	1563.67	1355.67	2430.33	2830.67	1769	2044.33	1850.33	2370.33	1331.67	1683.67	1842	2955
00_EBV_BALF5_0098	DILETVYTHEKCAVI	x	x	x				1327.33	1344.33	2616	2021.33	2176	1462.67	1760.33	1564.67	1741.33	1573.33	1833.33	1744.33	2404.67	2449.33	2901.67	2742.67	3263.67	1409.67	1381.67	1079.33	2277.33	1226	979.333	1749.67	1261.33	1795.33	1929.33	1191.33	1332	1195.67	2567.33	1116.67	1124.67	2115.33	1577	1136.67	1502.67	1225	847	1434.33	1055	1571.67
00_EBV_BALF5_0102	TVYTHEKCAVIPSDK	x	x	x				804	1039.33	1314	1235.33	2521.33	978.333	1499	930	1553	1122.67	2638.33	1278.67	1385	1135	1415	1100	1131.33	936	1010.33	779	1387.33	1009.67	910.667	883.333	1017.67	1446.33	1099.67	1036	1003.33	1153	923.667	1007	919.333	1022	1163.33	1308	1087.67	964	829.333	933	878.333	2050.67
00_EBV_BALF5_0106	HEKCAVIPSDKQGYV	x	x	x				1672.67	1467	1664	1342	1688	990.667	1217.67	1021	1410.33	1132.33	1781.67	1229	1456.67	1369	1869.33	1189.33	1378.67	969	929.333	870	1621.67	2400.33	830.333	857	1072.33	1965.67	1064.67	1232	1091	1223	1073.33	920.667	946	1010.67	2015.67	1098.33	1070.33	1076.67	796.333	950	912	2438.67
00_EBV_BALF5_0110	AVIPSDKQGYVVPCG	x	x	x				3024.33	1188	1673.33	1774.67	4226	1227.67	1922.67	1109.67	5132.67	1037.33	1473.33	3241.33	1642.33	1308.67	2142	1393.67	1668.67	1282.67	1024	1132.67	1729	1736.33	1097.67	875.667	1138.67	2589.67	941.667	1200.33	1019.67	1147.33	1520.67	1313.33	924.333	933.667	1670.33	1676.67	1201.33	1284	926.333	1566	956.333	2474.33
00_EBV_BALF5_0114	SDKQGYVVPCGIVIK	x	x	x				1290.33	1479.67	1650.33	1594	3811.67	1909.33	1483.5	1716.67	2549.33	1590.67	1783.33	2366	2333.67	3458	2398.67	1247	1376.67	1484	2079.67	1031.33	2310	2128.33	2166	1283.67	1406.33	1302.67	1778.67	1304	1601.67	1404.67	1116.33	2398	1379.67	1167.33	1719.67	1532	1835.33	2141.67	958.333	1492.67	1693.67	1768.33
00_EBV_BALF5_0118	GYVVPCGIVIKLLGR	x	x	x				1205.67	1532.67	1812.33	2169	1841.67	1802.33	1610	2925.67	2365.33	1518	1643	2187.33	2032.33	3606	1892	1637.67	1710.33	1709	2027.67	1036	2501	1448.67	2087.33	1346.67	942	1251.33	1408.67	1208.33	1232.67	1560.67	1209.33	1514.33	1514.33	1318.67	1510.67	1638.33	1132.33	1716	909.667	1270	1360.33	1681.33
00_EBV_BALF5_0122	PCGIVIKLLGRRKAD	x	x	x				1101.67	1310.33	1494	3684	1724.33	2744	3352.33	1505.33	2589.67	1500.33	2047.67	1865.67	1628.67	2070.67	1986	2006.33	1639.67	1424.67	1087.33	1362.33	1851.67	1174.33	1611.33	1178.67	1246.67	1259.67	1046.33	1125.33	1193	1463.33	1317.33	1304	1461	1155.33	1361.67	1299	1321	1285.33	956.333	994.333	1148.33	1591.67
00_EBV_BALF5_0126	VIKLLGRRKADGASV	x	x	x				1176.33	1583.33	1504.67	1245	1858	1092.33	1167	1254.67	1384.33	1096.67	1495.67	1802	1188.67	2032.33	1624.67	2571.33	2568.33	1042.33	849.333	796	1698.67	2464	1531.33	1103	941	1231	1167	972	1052.67	1237.67	1443.67	1349	1191.67	1064	1469	1035.67	934.667	1228.33	888	956	956.667	1264
00_EBV_BALF5_0130	LGRRKADGASVCVNV	x	x	x				813	1109	1765.67	1456.67	1464.67	996	1046.67	1314	1420.67	884.667	1028.33	1385	974.333	1570	1339	1261	1174.33	1226	1013	800	1453.67	858.333	1007	841.667	900.667	1356.33	926.667	968.667	1077.67	1114	827	1179.67	994	1069.33	1142.67	954	971	1026	747	972	796	1052
00_EBV_BALF5_0134	KADGASVCVNVFGQQ	x	x	x				838.667	1361.67	1567.67	1286	1098.33	1182	939.667	1246	1855.67	884.667	1150.67	1366.33	1026.33	1609.67	1337	1184.33	1100.33	1258.67	1424.33	745.667	1626.33	905.667	1422	835.333	777.667	981	945.333	834.667	1043.67	1114.67	830.333	1176.67	1068.67	883.333	1158.33	1084.33	918.333	946.333	774.667	815.667	843.667	1155.67
00_EBV_BALF5_0138	ASVCVNVFGQQAYFY	x	x	x				898	1455.67	1908	2862.33	1759	2047.33	1478	1516	2556.67	1377.67	2023.33	2256.67	2617	3889.33	2713.67	1241.33	1857.67	1816	2145.33	1024.67	2179.33	1151.33	1597	1050.67	1414	1454.67	1351.33	982.667	2464.33	1377	1578.67	2291.33	1233	1124	1880.67	1651.67	1192.33	1356.67	894	1481	1250	1739.67
00_EBV_BALF5_0142	VNVFGQQAYFYASAP	x	x	x				1015	1809.67	2010	2015	1524.5	2612.67	1101.5	3099.67	1854	1293	1071	1629.5	971.5	6323.67	1439.5	1379.67	2024.67	1436.67	3390.67	952	1779.5	876.667	1555	1285.67	1006.67	1671.67	1190.33	1247	2563.33	2356.33	867	3340.33	1101.67	1360	1121.33	970	1254.67	1523	866	1373.33	1055.33	1619.33
00_EBV_BALF5_0146	GQQAYFYASAPQGLD	x	x	x				1659.33	1377	3085.67	23556.3	4971.33	2545	5718.67	2016.67	5711.33	2393.33	4590.33	2801	3837.67	2572	4010	2536	3458.33	2155.67	1323.67	2264	3498.33	1580.67	1278.33	2059	2573	6530.67	2541.33	2120.33	2391.33	1931	1588.67	1589	2104	1570.67	2926.67	1526.67	3147.67	1496.33	1121.67	1274	1128.33	2758.33
00_EBV_BALF5_0150	YFYASAPQGLDVEFA	x	x	x				3094.33	2867	4020.33	4680.33	5815.67	1796.33	3655	3664.33	2657.67	1961.33	2823	4560.33	3121.67	3907	2060.33	2262.33	7550.33	2312	1572.67	3404	4528	1788	1473.67	5760	2486.33	4538.67	2538.67	2167	2358	2190.33	2498.67	1588	4866.33	10160.7	4089	2760.33	2555.67	3058	1518.67	2927.33	1515.67	3194
00_EBV_BALF5_0154	SAPQGLDVEFAVLSA	x	x	x				864.333	1239	1905	1680.67	1398	1934.33	1092	1412.33	1510	945.667	1087.67	1444.67	960	1838	1695.67	1267	1252	1328	1034	772.333	1471	882.667	850.667	864.333	906.667	1363	958.333	924	1394.33	1169	863	1957.33	1001.67	1029.67	1159.33	1121.67	1002	962	735.667	920	779	1187.67
00_EBV_BALF5_0158	GLDVEFAVLSALKAS	x	x	x				885	2046.67	2596.33	2075.33	1504.67	2515.33	2493.33	1661.33	2177.67	1053	2233.67	1489.67	1939.67	2363.67	1962.33	1225	1268.67	1442.33	2005.67	771.333	1803.33	973	1242	928	1149	1058.5	1718.5	919.333	1126.33	1271.33	1015	1769	1130	1287	1332.67	1014.67	1010	1125.33	878.667	992	1298	1206.67
00_EBV_BALF5_0162	EFAVLSALKASTFDR	x	x	x				1205.33	3529	2325	3046	4326.67	8428.67	54683.7	3733.67	3549.67	2540	4953	2679	2947	4109	12604.3	1591.67	3317	2698.33	1679.67	1554.33	2326.33	1821	1823.67	2138.33	1645	2455	3049.67	3050.33	2490.33	2651.33	2513.33	3606.67	2335.67	1611.67	2319.67	7795	2008.33	1684.33	1477.67	1817.67	1278.67	1957
00_EBV_BALF5_0166	LSALKASTFDRRTPC	x	x	x				3062.67	4148.67	4330.33	3248.67	4404	17605	64487.7	9705.67	2873.67	3734.67	6538	3308.33	7151.33	6276.67	33114.3	2346	3526.67	3045.33	2040	2055.67	3444	3127	6540	2585	2559.33	2748	3476.33	3478	7559.67	7026.67	4600.33	11007.3	3442.67	9608	3402	35819.3	4376	3239	2641.67	4665.67	3335.67	4273.67
00_EBV_BALF5_0170	KASTFDRRTPCRVSV	x	x	x				1123.67	1588	5024.67	1552	4543	4762	1993.33	1573	3150.33	1822.33	2179.67	2463	1864.33	3786	3795.33	2085	6934	1347.67	1460.67	1205.33	3154.33	5295	1514.67	1433.33	1713	2810.67	1475	2063.33	2093	1723.33	1792.33	2094	1174.33	1811.67	2467.33	1784.33	1680	2368.33	1144	2181	1817	2720.33
00_EBV_BALF5_0174	FDRRTPCRVSVEKVT	x	x	x				806	945.667	1149.67	1041.67	1096	1008.33	885.333	1075.67	1316.33	818	950.333	1098.33	1042.67	1375	1161	1123.33	970	1131.67	1104.33	800.667	1405.33	804.333	1335.33	815	735.333	824	918.333	777	904	1014.67	768.333	943	869	850.333	840.667	826	903.667	854.667	701.333	754.333	944	900.667
00_EBV_BALF5_0178	TPCRVSVEKVTRRSI	x	x	x				883	1056	1552	1703.33	1851.67	1309.67	1494.67	1119	1619.33	1060.5	1730.33	1457.33	1642.33	1896	2873	1183.67	1184.33	1504.33	2090.67	728	2340	952	980	1110	1087.67	1053.67	1575	1213	1211.33	1568.33	1177.33	1289.33	1179.67	1640	1386	1442	1154.67	1086.33	819.667	1583.67	1570	1415.33
00_EBV_BALF5_0182	VSVEKVTRRSIMGYG	x	x	x				1656	1935	3398	2200.33	7928.33	1994.67	3284.67	1747.33	2528	1667.33	2643.33	2724.67	3410.67	3052.33	3038.33	2441.33	3383.67	1897.67	1551	1711	3648	7268.67	2657.67	2081.33	1592	3331.67	2006.67	1741	1882	1607.33	3287.33	3055	1906	4502	2589.67	3096.33	1946.67	2493.33	1626	2933.67	2357	1824.67
00_EBV_BALF5_0186	KVTRRSIMGYGNHAG	x	x	x				824.333	1245.33	1193.67	1198.67	2049.67	1343	1432	1294	1240.67	907.333	1272	1621.67	1108.33	2071.33	1780.67	1003.33	967.333	1262	1286.67	729.333	1468	962.667	1428.33	978.333	795.333	1231	898.667	984	1089	1475	1094.33	1085.67	955.333	1104	1337	1591.67	864.667	1034.33	907.667	1062	1433.67	1266.33
00_EBV_BALF5_0190	RSIMGYGNHAGDYHK	x	x	x				894.333	2629	2392.67	2177	5664.67	3398.67	3516.33	2288.33	2844	2392.67	2955	3098	2254.67	7125.33	4807.33	1415.67	1218.33	4862.67	5111.67	862.667	2609	2487.33	3792	1318.67	1345	1805.67	2070.67	2294.67	2204	4156.67	1697.67	2543.33	1052.67	1061.67	1771	2033	1179	1392.33	2117.33	2601.67	9537.33	4190.33
00_EBV_BALF5_0194	GYGNHAGDYHKITLS	x	x	x				990	10914.3	2327.67	1565.67	4976.67	1409.33	2096.33	1155.67	2923	1170.67	2192.33	2149.67	2882	2068.67	2570.67	1584.67	2715.33	2614.67	1562	958.333	2123.33	1199.33	910.333	1045.33	1120	2076.67	1375.33	1670	1381.67	1356	1572.67	1208	1092.67	1158.33	2252.33	1492.33	1659.33	2006.33	860.667	1399	1765	2083
00_EBV_BALF5_0198	HAGDYHKITLSHPNS	x	x	x				844	1099.33	1345	1472.67	4350.67	1444	1504	1294	3276.67	1278	1856.67	1887.33	1285	1841.67	2608.33	1051.67	1119	1334.67	2808.67	778	1489.67	902.333	1174.67	791	890.667	1107	1117.67	1047	1648.67	1408.33	968.667	1402	942	909.667	1307.67	1142.33	996.667	1107	806	945.333	1503.67	1313
00_EBV_BALF5_0202	YHKITLSHPNSVCHV	x	x	x				1453.67	3051	4064.67	3903.67	4419.67	3354.33	3151	2227.67	4278.33	3018.67	4050.33	4583.33	3823.33	4348.67	5409.33	2228.67	2891.67	2848	5160	1332.33	3042.67	3253	2220.67	1310.67	2516.67	2109.33	2327.33	2051.67	3063	3521	1609.33	2466	1299	1833	3018	2031.33	1716.67	1562.33	1054	2017	2482.67	3573
00_EBV_BALF5_0206	TLSHPNSVCHVATWL	x	x	x				3589.33	5799.33	8753.67	9186.67	10294.7	5491.33	8542	9031.67	9193	4417.33	6519.33	5890.33	7657	7621.67	6043.33	4053.67	15973.7	11480.3	4737	4070.33	4939.33	6035	3276.67	2914.33	4439.33	5342.33	4763	2947.67	4918	7081.67	4994	3095	3265	4277.67	5617.33	3480.67	3723	2826	1847	2582	3578.33	6188.33
00_EBV_BALF5_0210	PNSVCHVATWLQDKH	x	x	x				2510	2120.67	3837.67	6309	9264	3733.67	6665.33	2668	5248.33	3641	3890.67	4097.33	3306.33	3809	4883.67	3936	2638.33	3829.33	4929.67	2058	2691.67	3679	1374.67	1658.33	2562.33	2262	2931	1906.33	2598.33	2268.33	2614.33	1809.33	1537.67	2177.33	3018	1643	2436.33	1654.33	1009	1829.33	1969.67	3261.33
00_EBV_BALF5_0214	CHVATWLQDKHGCRI	x	x	x				3066	3327	7930	5086.33	12703.3	3262.67	4846.67	3490.67	6469.33	4053.33	6694.67	5210	6912	5674	9460.33	4058.67	8207.33	5671.67	3507	3671	4455.67	5846	1957	2611	4362.67	6295	3588	2604.67	3159.33	5261	4604.67	4812.67	2408	2248.67	4119	2297	3995.67	2469.33	1257	2688.67	2411	5692
00_EBV_BALF5_0218	TWLQDKHGCRIFEAN	x	x	x				1177.33	1573	3660.67	5469.33	5096	2015.67	4296	2187.67	4510.67	2148.33	3869	2782	3381.33	1850.67	4421.67	2690.33	4315.67	1639.33	1569.33	1407	2233.33	1889	1069	1325.33	2201.67	3099.33	1883.33	1566.33	2415.67	2191.67	1883.67	1540.33	1640	1172	2602.33	1344	2606	1230.67	1150.67	1729.33	1315	2372
00_EBV_BALF5_0222	DKHGCRIFEANVDAT	x	x	x				969.667	1551.33	2150	1447.33	1795.67	1886	1014	1189.33	1816	1705.67	1254.67	1377.67	2025	3453	1524	1204.67	1127.33	1364.33	1272.67	710.667	1495.33	826	846.333	1241.67	853.333	1226	1199.33	828.667	1164.33	1164.67	929.5	1741	1122.33	1103.33	1008	1192.67	1014	967.667	760.667	954	1208.33	1137.33
00_EBV_BALF5_0226	CRIFEANVDATRRFV	x	x	x				1885.67	4736.67	9097.33	5301.33	11159.3	4635	7743.67	6054.33	4703	10869	5843.67	10039.7	11769.3	47301	5060.67	6073.67	4896	19632	11728.3	2517	5083.67	6412.67	7027	4051	3875	4578.33	4254.33	3050.67	2432.67	3906.67	17868.7	4028.67	2559	8503.67	7955.33	5930	3587.67	6826.67	5777.67	4145	6563.33	6013.67
00_EBV_BALF5_0230	EANVDATRRFVLDND	x	x	x				1191	999	2382.67	5510.67	3395	3350.33	4549.33	1754.33	4137.67	1929	4780	1622	1739.33	1925.33	2870.67	2089.67	1867.67	1719	1354.33	1293.67	1425	914.333	1117.67	1292	1945.33	4204	1382.67	1418.67	1544.67	1233.67	1147.67	1118	1805.33	2566.33	2309.67	1200	2583.33	1078.67	1489.67	1280.33	958.333	2832
00_EBV_BALF5_0234	DATRRFVLDNDFVTF	x	x	x				1035.33	1504.33	2309.33	2688.67	2755.33	3470.33	2659	2415.33	2247.5	1872.67	2112	2928.67	1655.67	3629.33	2524.67	1655.33	2856.67	2019.33	2222.67	1109.67	1843.67	1287.67	1439.33	1226.67	1347	2971	2054	1222.67	2152.33	1568.33	1944.67	1781	1438.33	1722.33	2107.33	2105.67	1542.33	1851.33	1350	1876.33	1470.33	2013.67
00_EBV_BALF5_0238	RFVLDNDFVTFGWYS	x	x	x				1758.67	2406	4558	5910.33	4828	3232.67	5841	1333	3948.67	2715	3153.67	5002.33	3019.33	8719.33	3523.33	2834	4325.33	2795	1763.67	1846.33	4537.33	2083.33	2145.67	2153.33	1848	3023	2860	2055.67	2241	1191.5	2388	1937.67	3406.67	2528.33	3630.67	4059	2401	3128.67	1483.33	2165.67	1799	3273
00_EBV_BALF5_0242	DNDFVTFGWYSCRRA	x	x	x				3109.33	5461.33	6288.67	5518	6553.67	5872.33	6098.33	6455	6350.33	3944.33	4825.67	6751	4754.33	9364	6044.33	3949	5230.33	5463.67	4202.33	2390.33	4680.33	6037.67	5627	2901.33	3814.33	5495.33	5154.33	4701	5024	5385.67	6160	7000	4279.67	5965.67	5704.33	6397	5145	4509.67	4768.33	4665.33	5097.33	7429
00_EBV_BALF5_0246	VTFGWYSCRRAIPRL	x	x	x				2197.67	4347.67	6400.67	4916	4459.33	3133	3057.67	2682	9156.67	3573.67	3102.67	4216.67	4503.33	9061.67	5915.33	3202	4816.33	4828.67	2535.33	2606.67	3016	5046	5251	3011.33	9766.67	7452.67	5712.33	2655	2170.67	6695.33	2461.33	13553.7	2421.67	3786	3882.67	2259.33	5598	3283	2662.33	3235.67	6733.67	3674.33
00_EBV_BALF5_0250	WYSCRRAIPRLQHRD	x	x	x				1566.33	2446.33	2619.33	4130.33	3221.67	2550.33	3840	2143	4247	2043.33	3235	2753	2621.33	4767.33	3013.33	2616	2912.33	2643	1721	1686.67	2338.33	2033.67	2806.33	1873.67	2617.67	2789	2619.33	2224.33	1907.67	2897	2375.33	4999.33	2245.67	2360.33	2577.33	2010.33	2731.67	2258.33	1955	2027.33	2236.33	2542.67
00_EBV_BALF5_0254	RRAIPRLQHRDSYAE	x	x	x				1032.33	2471	1537	1517	2328.67	1396	1744	1669.67	1825.33	1228	2231	2543.33	1387.33	3686.67	1850	1463.33	1375.67	1854.67	1122.33	848.333	2080	1188	2514	1033	1216.33	1938.33	1069	1416.33	1258	1421.67	1776.33	1286.67	1060	1222.33	1524.33	1345.67	1253.33	1401	1024.67	1404.33	1422.33	1947.33
00_EBV_BALF5_0258	PRLQHRDSYAELEYD	x	x	x				1471.33	1715.67	2813.67	4567	3554.67	1630.33	3392.67	2449.33	2245.33	1648.67	2993.33	2975	2534	3573.33	17256.3	1886.67	3445.67	2710.33	1444.33	1526.67	3245.67	1448	1259	2108	1959	3311	2195	1813.33	1360.33	2250.33	1355.33	1065	2051.67	1739.67	2153.67	1477.67	2153	1593	1015.67	1390	1527	1899.67
00_EBV_BALF5_0262	HRDSYAELEYDCEVG	x	x	x				1524	1696	2244.67	1629.33	2676.67	1481	1732	1236.67	2033.67	1626	1453.67	2859.33	1939	2325	16975.7	1227.33	3130.67	1354.33	1913	1343	1671.33	1909	1187.33	1106.67	1566.33	3294	2031	1223.33	1167	1251.67	1150	1012.33	1681.33	1551	2132	1610.67	1362	2402	910.667	1726.33	1417	1257
00_EBV_BALF5_0266	YAELEYDCEVGDLSV	x	x	x				1733.67	1594.33	2258.33	1453.33	2567.33	1188.67	1386	1326	1647	1225	1733.33	3195.67	1424.33	2086.67	12680.3	1246.33	3000.67	1128	1245.33	1165.33	2069.5	1141	1137	1415.67	1079.67	1427.33	1032	1207.33	1267	1157.67	3941.67	1152.67	1622.33	1988.67	1961	1943.33	4987	1412.67	893	1124.67	908.667	1451.33
00_EBV_BALF5_0270	EYDCEVGDLSVRRED	x	x	x				1464.33	1306.67	1703.67	5909.33	2909.33	2053.67	3321.33	961.333	4453	2524.67	3408.67	1267	1703	1466.33	1330	2135	3907.33	1183	817	1219	1258.33	1428.67	817	1167	1532	2922.33	1214.33	1047	1350	1402.33	968.667	922	1146.33	994.667	1551.67	1243	2486.33	1332.67	827.667	1117	937.667	1808.67
00_EBV_BALF5_0274	EVGDLSVRREDSSWP	x	x	x				1826.33	4438	3999.33	2929.67	5174.67	1716.67	4763	2266.67	3024.33	2245.67	4326	2176	3822.33	3060.67	4943.33	1834.33	4751	2763.67	1296.67	2215	2397.67	2722.33	1053.33	1595	1869	3406.67	2245.33	2893	3314	2515.67	1937.67	1488.33	1686	1352	3860	1789	2683	1752	963.667	1548.67	1513.67	3276
00_EBV_BALF5_0278	LSVRREDSSWPSYQA	x	x	x				1886.33	4972.67	3121	4641.67	8605.67	3257	4769.67	4386	3877	2712.67	4017.33	3623	4418.33	3862.33	4444.67	1927.67	5095.33	2391	3986.5	2216.67	2503	5059.67	1584.33	1889.67	1917.33	5091.33	2001.67	2534.33	1980.67	7148.67	2241.33	1956.67	2102.33	1181.67	3661	2670	1958.67	1949	1431	2275.33	1825	5877.33
00_EBV_BALF5_0282	REDSSWPSYQALAFD	x	x	x				1727.67	3425	3017	6801	4947.33	2225.33	8532.33	3697	4187.67	2407	3702.33	4714	4089	4788.33	3493.33	3233.67	4013.67	4295.33	1766	2352.67	4146.33	2096.33	1499.67	2168.67	2810.33	3338	3878	2489.33	2599.67	3696	1704.67	1357.33	3060	1817	2407	2197.67	3254.33	2076.33	1275	2001	1746.67	3129.67
00_EBV_BALF5_0286	SWPSYQALAFDIECL	x	x	x				1958	4496	3379.5	8296	3053.67	2803.33	1837	3903.33	2622.67	1395.67	1888	18776	2378	4714.67	2634	2376.67	1595.67	4432.33	3026	1138	2085	1333.67	2017	10440.7	1489.33	1463.5	1326.5	1142	1713	3353.33	1339.33	2631	1867.33	1812	1630.5	5606	1569	4445.5	1056	1477	3710.5	8036
00_EBV_BALF5_0290	YQALAFDIECLGEEG	x	x	x				2346.33	3731.33	2035.67	4949.33	3512.33	1435	3376.33	1826.33	5305	1642.67	1980.33	18719.7	2057.33	3274	39665.3	1401	3537	2917.67	2233	1407.67	3330	1395.67	1508.33	1162	1726	3208.67	5408.33	1483	1778.33	1732.33	1243.67	1638.33	1636.67	2445.67	3989	3042.67	1781	3492	1174	1358.67	1481.67	3837.33
00_EBV_BALF5_0294	AFDIECLGEEGFPTA	x	x	x				1636.67	966.333	1546	1128.67	2948.33	997.667	1591	972.667	1397.33	1407	1241.33	2055.67	1464	1671	1355.33	1081.67	3307.33	1012.67	883.333	1033	1144.67	1992	841.333	995.333	972.667	1550.67	983	1708	1308.67	1396.67	1284.67	911	1042.67	1312	1839.33	1219.33	1349.67	1330.33	985.333	1164.67	912	1434.33
00_EBV_BALF5_0298	ECLGEEGFPTATNEA	x	x	x				821.667	1481.33	1101.67	1165.67	1300	933.333	1158	990	1282	929	1052	1492	1581.67	1616	1037.67	1046.33	1576.67	1037.67	888.667	757	1331.67	1074	853.667	839.667	924.333	1331.33	1284	1096.33	1104	1447	856.333	926.667	1076	890.333	1368.67	920	1013.67	1264.67	816.667	1152.33	919	1214
00_EBV_BALF5_0302	EEGFPTATNEADLIL	x	x	x				948.333	2845.67	1359	3576	1670	1726.67	1342	1932	4048.33	1452	1189	1701.67	2008.67	2435	3460	1356	1302.67	1917	2976	818.333	1190	959.667	3239.33	1236	936.5	2662	2827	1082.33	1247	1254	886	2913	1112.33	1155.33	1332.33	1293	1039.33	1388	938	1452.67	1204	1910.67
00_EBV_BALF5_0306	PTATNEADLILQISC	x	x	x				856.333	1214.33	1817.33	2070.33	1335.33	1684.67	1124	1331.33	1618.67	891.333	1074.33	1765.67	953.667	1715.33	1389.33	1182.67	1131.67	1210	1039.67	745.333	1453.67	929.333	848.667	903.667	848.667	1400.33	897.333	839.333	1091.67	1042.67	845.667	1414.67	1090	1015.33	1174.67	1140.67	932	993.333	778.333	960	887	1176
00_EBV_BALF5_0310	NEADLILQISCVLWS	x	x	x				1205.5	2031	2004	2736	1829.67	2154.67	1127.67	2429.33	1881	1079.33	1155.33	1468	1201	2592.67	2474.33	1532	1276.33	1771	2019	736	1244	935	1906.67	969.5	1100.33	1147	1015.67	1046.33	1290.33	2157	994.333	2051	1135.67	1135	1138	1919	1161.33	1428.67	798	1254.33	890.5	1298.33
00_EBV_BALF5_0314	LILQISCVLWSTGEE	x	x	x				1389	2149.33	3367.33	4035.33	3609	2174	2329.33	3561.33	3176.33	1623	2063.67	5532.67	2146.33	5564	3186.67	2753.33	3606.67	2625.67	2056.67	1890.67	2812	1839.33	1659.33	1609	1344.33	2082.67	1640	1444	1333.67	1883	1658.67	1298.33	2511.67	2697	3288.33	2902	1728	3090.33	1102	1605.33	1517.67	2035.67
00_EBV_BALF5_0318	ISCVLWSTGEEAGRY	x	x	x				2292	2578.33	3790.67	4882.33	4567.33	1764.67	4520.33	4212	2536.33	1435.67	2696.67	3959.33	2974.67	4974	3388.33	9695.67	5697.33	3054.67	1886.67	4156	2869.67	2631	2021.33	2105	2029	2985.67	2498.33	2172.33	1945.33	3011.33	2166	1308.33	3046.33	2509.67	2973.33	2158.33	2488.33	1986.33	1407.67	1590.33	1690	2784.67
00_EBV_BALF5_0322	LWSTGEEAGRYRRIL	x	x	x				1509.33	2288.5	3250.33	3088	5564.67	2565.33	3369.33	2998.67	2670	2303.33	3559.33	4035.33	3344	5277	3049	3393	4117.33	3214	2215.33	1973.67	2932	2301.33	3078.33	2228.67	2576.33	3028.33	3095	2332.33	3538.33	2607	5691.67	3760	2578	3583.33	3228.33	2999.33	2690.67	3474.33	1970.67	2827.67	2885	3379.67
00_EBV_BALF5_0326	GEEAGRYRRILLTLG	x	x	x				796.667	1046.33	1238.33	1366	1406.33	1332.67	1111.33	1304	1487.33	1021.33	1075.67	1448	1150.67	2106	1233.33	1140.33	1311	1236	1116	809	1419.67	993	883.667	986	887.667	1128.33	977	873.333	974.667	1212	889.667	1061.33	1114	1016	954.333	1014.67	999.667	1085.33	782.667	940.667	851.333	1025.33
00_EBV_BALF5_0330	GRYRRILLTLGTCED	x	x	x				802	1108.33	1376	1360.33	1387.33	1394.33	1194	1394.67	1510.33	1029	1109	1496.33	1157	2214.33	1366.67	1317	1287	1338.67	1063.67	803.667	1469.67	979.333	951	918.667	881.333	1166.33	1010.33	887.667	972.667	1254.67	1235.33	1094.33	1113.67	975.667	1186.33	1202	1080.67	1060.33	882	930.667	918	1134.67
00_EBV_BALF5_0334	RILLTLGTCEDIEGV	x	x	x				1317.33	1242	1516	1189.67	2095.33	1026.67	1260.67	1272.67	1369.33	1103.5	1200.33	1421	5465	1833	1709.33	1554.33	2561	1159.67	1055.33	820	1817.33	969.333	978.667	1353.33	1270	1206.33	1235	1210.67	1542.33	1055.67	1339	968.667	1527.67	1314	1533.67	1150.67	1228.33	1243	847.333	1303	951	1219.67
00_EBV_BALF5_0338	TLGTCEDIEGVEVYE	x	x	x				1076	969.667	1464.33	1276.67	1853.33	992	1160	1245.67	1655.67	995.333	2675	1261	1504.33	1651	1183.67	1455.67	1685	1099.67	1109.67	916	1650.33	957.333	889	997	1046	1029.33	1029	1505.67	1343.33	1196	1016.67	937	1055	1010	1239.33	1100.67	1118.67	1408.67	769.667	839.667	840.333	1574.33
00_EBV_BALF5_0342	CEDIEGVEVYEFPSE	x	x	x				1198	3245.67	1664	1086.67	1822.33	1055.67	1637.67	1222	1691.33	1221.33	2106.33	1518.33	1486.67	1428.67	1266	1759.67	1771.67	1104	845.333	1085.33	1868	1280	3556	1031	1301.67	2112	1017	1447	1114.33	972.667	1061.67	978.333	1158.33	1506.67	1711.33	1177.67	1241.33	1371	889.667	908.667	892	1384.33
00_EBV_BALF5_0346	EGVEVYEFPSELDML	x	x	x				1238	1189.67	1531	2204.67	1745.33	938.667	1054	2496.33	1395.67	1129.33	989.667	1135	1693	1446.33	1095	952.667	1546	1054.33	828	1188.67	1046	1499.33	2711.67	883	1105	1091	2237.33	1140.33	998.667	1079	962	1422.33	999.333	1030	1100.67	1007.33	1207.67	1049.33	763.333	794.667	1098.33	1044
00_EBV_BALF5_0350	VYEFPSELDMLYAFF	x	x	x				903.5	3772.33	1809.33	10118.7	7263.5	4225.67	4176.5	6922	3372.67	4863	1115.33	7900.5	2511	9934.67	3096.33	2700	8371.5	4353.67	3803.33	2690	5366.5	942.333	6261.67	2576.33	2685.5	2206.67	3355	3640.5	1392.33	5537.33	3763	3374.67	1177	4199	1120.67	1690.5	3193	4226	2618	3966	883.5	1155.5
00_EBV_BALF5_0354	PSELDMLYAFFQLIR	x	x	x				996.667	1748.33	1607	2257	2175	1951.33	1803.33	2731.67	2601.33	1813.67	1426	2077.67	1772.67	4201.33	2180.33	1519.33	1392.67	2126.33	2555.33	1112.33	1657.33	1066.33	2587.33	1102.67	963.667	1603.33	1369	1136.33	1427.33	1760.67	1180.67	1576.33	1478.67	1423	1532.67	1491.67	1216.33	1438.67	910	1245.33	1015	1470
00_EBV_BALF5_0358	DMLYAFFQLIRDLSV	x	x	x				841.667	1002.67	1539	1464	1413.33	1177.67	1104.67	1530	1278.33	1035	1127.67	1334.33	1175.67	1777.33	1364	1164.67	1288.33	1102.67	916.667	843.333	1375	906	892.667	949.333	873	1322	985.667	862.333	1042	1122.67	966	961.333	1095.67	1013.33	1294.33	928	984	990	773	882	804.667	964.333
00_EBV_BALF5_0362	AFFQLIRDLSVEIVT	x	x	x				858.333	1275.33	1060	1372.67	1097.33	1315.33	984.333	1223.33	1563.67	942.667	1075.33	1233.67	1189.33	1609.67	1329.67	1607.67	1225	1299	1288	762	1544.67	957	1288.33	870.667	840.667	1226	1459.67	812	981.667	1112	878	1102.33	1118	826.333	960	1030	889.667	923	782	883	1027.67	1258
00_EBV_BALF5_0366	LIRDLSVEIVTGYNV	x	x	x				829.333	1096	1650.67	1387.33	1296.33	1648.67	995	1265	1801	910	1078	1263.33	1146	1807.67	2062.67	1248	1217.67	1312.33	1115.33	730	1846	864.333	914	870	871.333	1168.67	1054.67	795.667	1089.33	1063.33	850.667	1677.67	1090	1021.33	1079.33	1048.67	944	984	757.333	902.333	841	1145.33
00_EBV_BALF5_0370	LSVEIVTGYNVANFD	x	x	x				1007.33	1980	2183	2306	1832	2948	1227	1811.67	2350	1135	1737.33	2017	2247.33	2348	4371	1759	1316.67	1840.33	2024	869.667	2706.67	1032.67	2565.67	989.667	1238.33	1328.5	3801.5	1830.33	1383	1476.33	1958.67	1567.33	1088	1328	1430.67	1302	1222.33	1375.67	850.333	1741	1562.33	1881.33
00_EBV_BALF5_0374	IVTGYNVANFDWPYI	x	x	x				1338	2086.67	3064	3200	3821.67	3371	2419.67	3231.67	3052.33	1672	3209.67	3700.33	2231.67	4915	3353.33	2489.33	3259	2771.33	1968.67	1609.33	3213.33	1948.67	2442	1747.33	1741	1772.33	1570.67	2964.67	2222	2620.33	2753	1748	2234.67	2014.33	1988.67	2372.33	1715	8834.33	1372.33	2050	1871.67	2349.33
00_EBV_BALF5_0378	YNVANFDWPYILDRA	x	x	x				3176.67	4447	6748	6706.67	8140	3246.67	4986	11520	3496.67	2710.67	5006.33	8186.67	5049.33	10272	4134	4858	9011.33	7166.67	2795	4152	6603	4766.33	4498	3009	3200.67	4107	2653.67	5467.33	3078.33	7218.67	3806.33	2354.33	4630.67	2883.67	3702.67	3911.67	3528.67	3877	2694	3641.33	3294	5866.33
00_EBV_BALF5_0382	NFDWPYILDRARHIY	x	x	x				2418	5172.67	6275.67	7061.33	9215	5541.67	8365	13247	7597	3644.33	7533	9983	5044	16901.3	5528	6295.67	8836.33	9492	4360	3171	5860	5322.33	4890	3534.67	4228.67	5161.33	4269	4784	5433.33	13096.3	4126	4684.67	4863.67	3888	5069	4428.67	4250	5593	3607.33	4607.67	3754.67	7162.33
00_EBV_BALF5_0386	PYILDRARHIYSINP	x	x	x				2471.33	5663.67	6775.33	5761.67	8836.67	5857.67	6144.67	7158.33	7691.67	3733.67	5188.33	6809	4604	9535.33	10980.7	4122.33	6101.67	5739.67	4278	2505	4349.33	4353.33	4703	3059.33	4308	5338	5348.67	5081.33	5358.33	5874.67	5812.33	7763.33	4542	5386.67	5950	6623.33	5116.33	5299.67	3281	5153	5212	9076.67
00_EBV_BALF5_0390	DRARHIYSINPASLG	x	x	x				1249.67	2998	2753.33	1610.67	5887	1436.33	3085	2222.33	1905.33	1851.33	1676.33	3028.33	2111.67	2643.33	3068	1981.33	4273	2556	1466	1281.67	1888.33	3220.67	1591	1074.33	1488.67	2178.67	1054	2432.33	1508	2278.67	1979	1153.33	1261.67	1529	2525.33	2069.67	1251.33	3104.33	1186.67	2541.67	1792.33	2471
00_EBV_BALF5_0394	HIYSINPASLGKIRA	x	x	x				2584.67	6152.33	8493	8385.33	8338.67	4801	4805	8485.33	6263.33	3938.67	5202.67	5362.67	5972	11213.7	9633.33	3273	8759.67	6537.33	5135.33	1475	3517.33	9903.67	5137	3330	3653.33	6148	3715.33	5347.33	3884.67	6125.33	5388.67	7260.67	3608.67	4257	6264.33	4573	3742	7657.33	3210	5849	5529.33	6754.33
00_EBV_BALF5_0398	INPASLGKIRAGGVC	x	x	x				876.667	1029.67	1218.67	1615.67	1941.67	1084.67	969	2608.67	1281.67	900	1187.33	1282	1314.33	1941	2511.67	989.667	1066.33	1937	1026.67	833.333	1155.67	998.667	1254	844	876.333	896.333	889.333	1366.67	1083.67	1363	856.333	998.333	1028.67	1129.33	1052.67	1158.33	937.333	1016	1140	1131.33	1316.33	1246.67
00_EBV_BALF5_0402	SLGKIRAGGVCEVRR	x	x	x				1665	2851.67	2538.67	2572.67	7633.33	5416.33	2230	1759	3312.67	1927.67	2674.67	8715	3138.67	3862.33	7227.33	1767.33	3885	3213	1799.67	1216	2973	1618	3289.67	1637	2109	2850	2319.33	1707.67	1558.33	2639.33	3064.67	4392.33	2232	2569.67	2833	1478.67	2578.67	2335.33	7477	1897.33	2234.67	4888.67
00_EBV_BALF5_0406	IRAGGVCEVRRPHDA	x	x	x				1209	5009.67	2282.67	1935	4999.67	2765.33	2937.33	2171.67	3093	2857	3132.67	3603	2556.33	3584.67	4193.33	1703.67	1821.67	2698.33	3103.67	833	1886.67	5194.67	1824.67	1115.33	1543	3445	1667.33	2003.33	2268.67	2584.33	1674.33	2429	1580	1452.33	2572	1742.33	1677.33	1560.67	1272.33	2221.67	8160	3034.67
00_EBV_BALF5_0410	GVCEVRRPHDAGKGF	x	x	x				1044.67	1876.67	2766	1864.67	4840.67	2741.33	3103.67	1446.67	1973	2406.33	3173.33	3466.67	2269.67	3109.67	4617	1520.67	1977.33	2312.33	3175.33	1048.33	1480	2232.67	1295.33	1048	2234	3142.67	1538.67	1730.67	2301	2114.67	1402.33	2110.67	1040.67	1588.33	2465.67	1359	1589.67	1350.33	965.667	1900	4511	2786.33
00_EBV_BALF5_0414	VRRPHDAGKGFLRAN	x	x	x				898.667	1328	1941	3163.67	3701	2752.67	5114	1669.33	4703	1068.67	2449.33	1979.33	1324	2175	5535	1760.33	2397.33	1619	1237.33	1015.33	1154.33	1355.33	2084	801.667	1152	1057	1200	1269	1405	1767	1495	1437.67	1167.33	964.667	1610	1611.67	1476.33	1155	1090.33	1025.33	1184.67	2241.33
00_EBV_BALF5_0418	HDAGKGFLRANTKVR	x	x	x				753.333	1687	1335	4203	7083.67	2175.67	3943.67	1240	1629	1085.33	1502.67	1375.33	1451.67	2582.67	1625.33	1257	2266.67	7524	1084	1017	1354	914.333	1637.33	957.333	1046.67	1125.67	1289	1618.33	1053.33	2697	1034	1441	1038	985	940.667	1208.67	1012.67	1032	791.667	1052.67	1294	1259.67
00_EBV_BALF5_0422	KGFLRANTKVRITGL	x	x	x				1436.67	1938	3023.67	3901.33	3091.67	1847.33	2984.33	1544.33	3079.33	2090.33	1757.33	2346	2375.33	5207.33	3023	1813.67	4028.67	2497.33	1627.67	1944	2462	1688.33	3446	1321	2987.67	3005.33	2652.33	1645	1277.33	2661.67	1548	4834.67	2026.33	2033.67	1858.67	1185.5	2761.67	1951.33	1318.33	1367.33	1553.33	1756.67
00_EBV_BALF5_0426	RANTKVRITGLIPID	x	x	x				1376.67	1411.33	2005.67	2567	3101	1917	2982	1704.33	3292.33	1517	2917.33	2142.67	2303	2978	3661	2052.67	2139.33	1669.67	1449.33	1396	2671.33	1269.33	1565.67	1628.33	1682	1714.33	1477.67	1593.33	1363	1819.67	1529	2024	2143.67	1777	1807.33	1425	1990.33	1729.67	1229.67	1426.67	1452.33	1583
00_EBV_BALF5_0430	KVRITGLIPIDMYAV	x	x	x				1280	1653.67	6538.33	3597.33	6406.33	2590.67	2460	4956	3579.33	3239	4844.67	4076	3228.67	1969	5566.33	1735.33	4062	2103	1166.5	1103.33	3337.67	4665.33	889	1150	1905	2679.67	1896	2245	2557.33	2042.67	2699	2237	1974.33	2228.67	4503.67	3166	2358.67	3005	1539	2648	1693.67	3378.67
00_EBV_BALF5_0434	TGLIPIDMYAVCRDK	x	x	x				3899	1636	2349.33	1897.33	3177.67	1604.67	1864.33	1995.33	2480	2299.67	7466	5285	3211.33	1853	2267.67	1321.33	2232	1294.33	2272.33	1395.33	1736.33	1967.67	1104.67	1283	1641	2302.67	2507	1538.67	1520.33	1681.67	1307.67	1341	1434.33	1568	2337	1804.33	1460.67	1710	1140.67	1248.33	1113.67	1974.33
00_EBV_BALF5_0438	PIDMYAVCRDKLSLS	x	x	x				936	1058.33	1641	1169	3260.67	1883	1333.33	944	2438.67	1080	1566.33	1953	1632.33	1423	2079.33	1225	2237.67	1183.67	1039	942.333	1612	1552.33	1047.67	877	1075.67	1869.67	1257.67	1776.67	1107.33	1102	1299	1146.67	1073	1084.33	1801.67	1340.33	1363.33	1552.67	836.667	1065	907.667	1313.33
00_EBV_BALF5_0442	YAVCRDKLSLSDYKL	x	x	x				2661	2151	2977	3340	3205.33	3422.67	2989.67	3331.33	5231.67	2331.67	5056.67	3550	3749.67	2880.33	2516	1616.67	7428	6163.67	2679.33	4274.33	2179.33	2756	2049.67	1307	2302	1928	2763	1579.67	4039	3004.67	3099.67	2017.67	1605	1775.33	2583	1743.33	1814.33	1908.67	1360.33	2010.67	2218.67	2502.33
00_EBV_BALF5_0446	RDKLSLSDYKLDTVA	x	x	x				835.333	1101.67	1705	1681.33	2892	1874.33	1818.33	1250.67	1543.67	1250.67	2154.33	2082	1768.33	1802	1366.67	1345	1299.5	1225.33	1037	1133.67	1432	1886	843	884.333	1425.67	1965.33	1162.67	1157	1258	1337.33	1039	1564.33	1070.33	1318	1195.67	1157	1031.33	1063.67	944	1505.33	831.667	1060.67
00_EBV_BALF5_0450	SLSDYKLDTVARHLL	x	x	x				1451.67	2430	5628.33	3367.33	3151	1764.33	2439	2780.67	4864.67	2442.33	4362.67	1948	2874.67	2109	2166.67	1705.67	3869.33	2675	1629.33	1739.67	1870.33	2117	1280.33	2146	2374	1944.33	1855.67	2085	1461.67	2730.67	2154.33	1535.33	1557.67	1865.67	2699.33	1659.33	1524	1695.67	9686.33	1509.33	2909	3005.33
00_EBV_BALF5_0454	YKLDTVARHLLGAKK	x	x	x				1189.67	2788	4914.67	3409.67	4310.67	2788.33	3054.67	1781.67	4257.33	2581.33	3186.67	2291.67	2981.33	6194.33	4599.67	2660.33	2067.67	3769	1965.33	1710.33	2157.33	2723.67	2907.67	1520	3344.67	5342	2840.33	2098	1700.67	4471.33	2649.67	7613.33	1539	2111	2714.33	1573.67	2835.67	2116.33	1618	1880.67	2010	1809.67
00_EBV_BALF5_0458	TVARHLLGAKKEDVH	x	x	x				1151.33	1381.33	3066.67	2478.67	7321.67	3018.33	5193.33	1846.67	2229.33	3865.33	3085.67	3621	2187	3574	4048.33	1911.33	1118.67	1747.33	3468	931.333	1086	1348.67	1032.67	1081.33	1328.67	2613.67	1979.67	1480.67	2132.33	2019.33	1551	1995	1042.33	1218.33	1894.67	1478.33	1770	1406	1293.67	1624.67	6509.33	2363.67
00_EBV_BALF5_0462	HLLGAKKEDVHYKEI	x	x	x				1324.33	1568.33	2580.67	11284.3	3177.67	1861.33	1917.67	1766	2679.33	1977.33	3182	2518.67	3100	2367.67	3684.33	1634.33	2467.67	1587.33	2731.33	1906	2188	1994	1048.67	1226.33	2279.33	2712.67	2114	1419.33	1556.33	2019.67	1640	1511	1297.67	1149.33	2718.33	1640.67	1805	1802.33	868.667	1640.33	1132.67	2413.33
00_EBV_BALF5_0466	AKKEDVHYKEIPRLF	x	x	x				2885.67	2471.67	5308.33	13212.7	8180.67	3023.33	3828.33	27175	4257	5964.33	4772	2523.33	11632	5306	6551.33	3960.67	5313	8678	2749	2678	2065	8413	2553.67	63116.3	2975.33	3560.33	3229	2420.33	3039.67	3390.67	3786.67	4259.67	2172.67	2217.33	5994.33	2263.33	14867.3	1988	1971.33	2140	3674.67	3509.33
00_EBV_BALF5_0470	DVHYKEIPRLFAAGP	x	x	x				2035	3874	6913.33	3318.33	6744.33	1862	3527.67	4913.67	6238.33	3146.33	13752	2781	2836.33	3845.33	11549.3	2981.67	4560.33	2597.67	1769.33	1950.67	3644.67	3006	1452.33	2810.67	2732	4952.33	3720.67	2561	3527	3125.33	1945	1994	1795.67	1786.33	4812.67	1947.33	3134.33	3217	1157.67	2745.33	1371.33	6009.67
00_EBV_BALF5_0474	KEIPRLFAAGPEGRR	x	x	x				1221.33	2012	1725.67	1723	3023.33	2272.67	1977.67	2265.67	1924.67	1245.33	2093.67	3336.67	2076.33	4576	2909	1489	1685.33	1970	1633.67	1151	1998	1613.67	3415.67	1108.67	1399	1405.33	1169.67	2105.67	1508.67	2150.67	3467.33	2052	1512.33	1606.67	1806.33	2237	1443.67	1885	1525.67	2429.33	2218.67	3012
00_EBV_BALF5_0478	RLFAAGPEGRRRLGM	x	x	x				1294.67	1539.67	2260.67	1829.33	2468.33	1532	1918.33	1546	2312.67	1607.67	1991	2517	1746.33	3522.67	2092.33	1922.67	3182	1881.67	1595.33	1353.33	2382.67	1561.67	2833	1426.33	1379	1882	1743.67	1818.67	1484.67	1967.33	6042	2641	1853	1724.33	1981.33	1454	1862.33	2002.67	1297.67	1561.67	1597.33	2041.67
00_EBV_BALF5_0482	AGPEGRRRLGMYCVQ	x	x	x				1849.33	2418.33	4872	4108.67	12166.3	3440	2590.33	2126	4818.33	1832.67	5569.33	2483.67	7715.33	5823	4333	2099.67	5537	3559.67	2578.67	1794.33	4666	2504.33	3718.33	1767	2352	4231.67	2658.33	2957	1571.67	2444.33	4916	3554.67	2887.33	2568.67	5868.33	2421	4075	2602.33	2118	2822.67	4864	3843
00_EBV_BALF5_0486	GRRRLGMYCVQDSAL	x	x	x				1434	1973	4596	2553.33	6789.67	1716.67	4426.33	2340.33	3832	1806	5600.67	2224.67	4398.67	2847	3224.33	1686.67	4404.33	1830.67	1500.33	2675	3108	3193	3084.33	1437	1827.67	2695.33	2767.33	2221	2212	2231.67	4755	2181.67	1778	1961.67	1939	1987.67	2096.67	6282.33	1115.33	2585.67	3055.33	1699.33
00_EBV_BALF5_0490	LGMYCVQDSALVMDL	x	x	x				988.667	949.333	3111.33	1219.67	7379.67	1560.33	1107	1303.33	2111.33	1038	7410.33	1439	1162.67	1961.67	1345.67	1007	1261	1235	974.333	930	1391.33	1667.67	896.667	878.333	1444.33	1476.67	2425	887.333	1111	1094.67	932	1039	1043.33	952.333	1135.33	1476.33	1017	1128.33	781.333	855.333	1320	1530.33
00_EBV_BALF5_0494	CVQDSALVMDLLNHF	x	x	x				2225	3775	3854.33	3800.33	10734	2650	2984	3481.67	2220.67	1944.33	4366.33	4505	3140	5015	4327.33	1679	3771.33	3239	2323	2088.33	3070.33	3359.33	1613.33	1838.33	3273	2628.67	4203.33	2049.33	1532	3809	2294.33	1512.67	2483.67	2314.33	2364.67	2716	2025.33	2229	1149.67	1737.67	2260	3714.33
00_EBV_BALF5_0498	SALVMDLLNHFVIHV	x	x	x				908	1110	1704	1443.67	1373.67	1449.67	1020.67	1501.33	1308	1197	1249.33	1446.33	1188.67	2475.67	1175	1229	1159.67	1633.67	1090	886.333	1390	950.333	1263	938	818	1077	944.333	840.667	1018.33	1139.67	875.667	1072	1078	917.333	1065.33	924.333	935.667	1010.67	764.333	919	4882.33	1292.67
00_EBV_BALF5_0502	MDLLNHFVIHVEVAE	x	x	x				854.333	1247.33	1838.33	1501.33	1418.33	1798	1147.33	1337.33	1493.67	942	1178	1559	918.667	2036.67	1584.67	1288.67	1222	1430.33	1051.67	746.667	1615	929.667	873.667	947.333	896	1063	933.667	902	1506.33	1190.33	878.333	2082	1101.33	1042.33	1070.33	1146.67	1056.33	1042	754.667	943.667	836.333	1185.33
00_EBV_BALF5_0506	NHFVIHVEVAEIAKI	x	x	x				860.333	1152.33	1746.33	1889.67	1604.67	2156.67	1546	1926.33	2025	934.333	1196	1548.67	1178	2036.67	1518	1229.33	1199.67	1480.67	1145.33	768	1409.33	1016	931.333	883	912.333	1470	922	945.333	1377.33	1166.67	874.333	1633.67	1142	1239.33	1608.67	1158	979.333	1151.33	953.333	932.333	891	1209.33
00_EBV_BALF5_0510	IHVEVAEIAKIAHIP	x	x	x				1016	1488.67	2359.67	2497.33	2567.33	2267.33	1687	1372.67	2415	1876	1887.67	2732.33	2020	2031.33	3657	1294.33	2009.33	2397.67	2619.33	811.333	2244.33	1484	826	1044	1000.67	1961.33	1203.67	1347.33	1565	1412.5	1599.33	1426	1204.67	1786.67	1637	1386	1479.33	2039	766	1513.67	1241.67	2209.67
00_EBV_BALF5_0514	VAEIAKIAHIPCRRV	x	x	x				1734.33	2789.67	9531	3958.67	4811	2655.67	2631	1719.33	7441	4427	2865.67	2911.67	3917.67	7240	6832.33	3104.67	4303.33	3057.67	2162.33	2297	3322.67	6625.67	4042.67	1558	5689.33	6538.33	4035.67	2038.67	2597	4297.67	2334.67	7880.33	1821.67	2461.67	4283	1306.33	4160.33	3117	1161.33	1699.33	3214	3014.67
00_EBV_BALF5_0518	AKIAHIPCRRVLDDG	x	x	x				1080.33	1565	4440	1685.33	4037.33	1611.33	2452	1323.33	2256.67	2464.33	4404.33	1971	2523.67	2294.67	2027.67	1845.33	3201.33	1727.67	1323.33	1031.33	1920	1217.67	1217.67	3027.67	1486.67	16969	1930.67	1602.33	1697	1312.67	2024.67	1573.33	1286	1385	2856.33	2937.67	1788.67	1802.67	1045.33	2443.67	1174	1784.67
00_EBV_BALF5_0522	HIPCRRVLDDGQQIR	x	x	x				1074.67	1951	3021.33	3776.33	13662.3	1903.33	2230	1484.33	2514.33	2039	3404.33	4017.67	3446	3611.67	1815.33	1576.33	2695	1249	1541.33	1124	1376.67	2368.33	2008.67	1710.67	1317.33	3286	1493.33	1998.33	1468.67	1403.67	2679.33	1860.67	1354.33	1362.33	3943	1211.33	1785.67	1515.67	1109.67	1246.67	1376	1822.33
00_EBV_BALF5_0526	RRVLDDGQQIRVFSC	x	x	x				1440.67	1204.67	2189.33	3217.67	2655.33	2502.67	2200	2316.67	2368	1609.33	1842.33	2521.33	3570.33	3492.67	2071	1727.33	1684	1905	3367.67	855.333	2586.67	974.667	1870.33	1614	1436.33	1743.67	1655.33	1540.67	1858	2104	2205.33	2005.33	1682.33	2329.67	1888	1825	1547.67	1553	1180	1625	3036.33	2087
00_EBV_BALF5_0530	DDGQQIRVFSCLLAA	x	x	x				791	1070.67	1656.33	1634	1277.33	1914.67	1195.33	1345.33	1701	983.333	1195	1525.67	1158	2088.33	1687.67	1330	1336.67	1349.67	1106.33	769	1461.33	961.333	863	931	868.667	1165	930	903.667	1330.33	1268.33	911.333	1321.33	1226.33	1030.33	1131	1049.33	1056.67	1083.67	814	928	1062.67	1169.33
00_EBV_BALF5_0534	QIRVFSCLLAAAQKE	x	x	x				1000.33	1527.67	2082.33	2027.33	1789	2264.67	1229	2132.33	1766.33	1039.67	1430	1665.33	1127	2470	2080.33	1529.33	1300.33	1639.33	1456	850	1493	1215.67	1105	920.333	955	1176	1041.33	1118	1483.67	1651.33	1060.67	2071.33	1193.33	1141	1399.67	1248.67	1702	1247.33	827	1078.67	1022	1712.67
00_EBV_BALF5_0538	FSCLLAAAQKENFIL	x	x	x				839	1272.67	1865.33	1736.67	1391	2378.67	1147.67	1507.67	1579.67	955.667	1063.33	1610	1117	2021	1863	1295.67	1244.33	1259	1254	773.333	1423.67	845	916	904	876.333	1123	900	862.333	1352	1497.33	897.333	1975.33	1126	1239	1127.67	1091.67	983.333	1046.67	773.333	899.333	880	1419.33
00_EBV_BALF5_0542	LAAAQKENFILPMPS	x	x	x				947.667	1087	2754.33	1126.67	2032	1395.33	4062.33	948.333	1883.67	1540.67	1925.67	1379.67	2086.67	1318.67	1504	1011	1556.33	1237	1165.67	1626.67	1369	1063.67	861.667	877	938.667	1353.33	932.667	952.333	923.333	1082	1116.33	1160	938.333	1587.67	1114	933.667	1304.33	980.333	843.667	1064.67	969.667	2219.33
00_EBV_BALF5_0546	QKENFILPMPSASDR	x	x	x				770.333	883.333	1202	1013.33	1187.33	1026	1158.33	951	1086	977	1843	1177.67	1163.33	1358.67	972.333	977.667	980	1033.67	956.333	787.333	1023.67	1083.33	836.333	799.667	824.667	910	884.667	1023.33	811.667	909.333	778.333	955.333	1375.67	880	862	970.333	1260	1015	755.333	783	867.667	952
00_EBV_BALF5_0550	FILPMPSASDRDGYQ	x	x	x				1208.67	1371.67	1668.33	1833.33	2216.33	1837	2470	2060	2178	1369.33	1676.33	2186	2064	2107.67	1632	1347.67	1453.67	1637.67	1306.33	1059	1315.67	2008.67	998.333	1228.67	1316.33	1060	1078.33	1544	972.667	4813.33	2311.67	1127.67	1515	1006	2054	1738	1129.67	1303.33	967.667	1101.33	1290.67	2117.33
00_EBV_BALF5_0554	MPSASDRDGYQGATV	x	x	x				758	860	980.333	1138.67	1106.33	1021.67	906	887	1130.67	826.667	1122.33	1085.33	901.333	1446.67	1146	949.667	1019.33	986	868.333	698.667	1191	1085.33	761.667	861	857.667	1005.33	858.667	773	911.333	1032.67	784	939	945	901.667	1045.33	846.333	849	907	726.333	804	795.667	973
00_EBV_BALF5_0558	SDRDGYQGATVIQPL	x	x	x				886.333	1593	2195	1510	1640.67	1459.67	1702.67	1253	1682.67	1223.33	1687.67	2611.33	1550	2100.67	2020.67	1081.67	1785.67	1220.33	1104.67	841	1262.33	1097.33	1104.67	957.333	1135.33	1640.33	2608.67	1538.33	968	7177.67	1146.33	982	1023.67	929	3428.33	1099.33	1214.67	1608.67	858	1052.33	959.667	1887.67
00_EBV_BALF5_0562	GYQGATVIQPLSGFY	x	x	x				1269.67	1812.33	2423	2889.67	3381	2625	4387	2343	2381	2288	3061	4455	2949.33	4331.33	3413.67	2830	6214.33	3643.67	2460.33	1497.33	2694.67	1825.67	1651.33	1487	2078.67	3615	5208	1766	3524.33	2255.67	1925.33	2775	2115.67	1886	2750	1998.67	1550.33	2798	1199.33	2574	1578.67	3349.33
00_EBV_BALF5_0566	ATVIQPLSGFYNSPV	x	x	x				1063.67	1550	2844.67	2405	2032.67	2394.67	1712	1857.67	1748	1439	1663.67	2110.33	1925.67	2101.33	2325	1447	1376.33	1821.33	1075	854.333	1567.33	1290.33	897.333	930.333	1032	2240.67	1710.33	1113.67	1567.67	1376.67	1069.33	2046.33	1166.33	1424.33	1902.67	1381.67	1253	1552.33	890.667	1057	8539.5	2532.67
00_EBV_BALF5_0570	QPLSGFYNSPVLVVD	x	x	x				801	1081.33	1725.67	3463.33	2269.33	1881.33	1157.33	1247	1683.67	1041	2151.67	1571	1637.67	2118.67	1303	1288	1217.33	1287.33	1044.33	795	1413	899.667	848.667	905.333	991	1748.67	945.333	953	1386.33	1239.33	869.333	1523	1142.33	1238.33	1184	1083.67	1500.67	1094.33	775.333	976.333	976.667	1544.33
00_EBV_BALF5_0574	GFYNSPVLVVDFASL	x	x	x				882.667	1279.33	1871.33	2195.33	1585.67	2362.67	1283	1572.33	1791.67	1252.67	2368	1795.33	1538.33	2448.33	2342	1183	1280.33	1344.33	1188.33	797.333	1274.33	942.667	960	848	916	1624.33	1122.67	964	1221.33	1218	988.333	1723.67	1098.33	1269.67	1666	1397.33	1086.67	1154	893.667	1026.67	915	1312
00_EBV_BALF5_0578	SPVLVVDFASLYPSI	x	x	x				1208.33	1313.33	3794.67	3893.67	3795	1806.33	1191.33	10582	2823.67	1039.5	6400.33	6400	4051.33	2214.33	1591.67	2149	1332.67	1748	1134	2353	2593.33	1968.33	985.667	1037.33	1344.33	1343	1115.33	1467.33	1154	2016	2171.33	1813	2756.33	2027.67	3712.33	2268.33	1829	3456	1411.33	2225.67	1785	1940
00_EBV_BALF5_0582	VVDFASLYPSIIQAH	x	x	x				852.333	1595.67	2214.67	2381	1240.67	1846	1339	1355	2314.67	1164.67	1344.67	1611.5	1148	2259	2801.33	1527.67	1172.33	1848.67	1255.33	748.333	1398.67	1025	1462	835.333	830.5	2383	1117.67	1054.67	1060.33	1435.33	963	6104.33	1346	1200.33	1694.67	1270	1023.33	1576	973.333	959	1105	1450.67
00_EBV_BALF5_0586	ASLYPSIIQAHNLCY	x	x	x				923	1634.33	2346	2360.5	1385	2771	2749.33	2167	1720.67	1949	1591.5	1813	1175	2532.33	2766.33	1356	1722.33	1624.33	1384	1388.67	1759.33	1118.5	953.333	958	874	2891	3602.5	1073.67	1954	1318.67	1125	2688.5	1136.67	2018.5	1851.67	1171.67	1293	1447.67	1007	1020	1025	1445.33
00_EBV_BALF5_0590	PSIIQAHNLCYSTMI	x	x	x				903.333	1421	1896.33	1700	2040.33	2130.67	1169.67	1453	2513.33	1322.33	1418.67	1765	1703	2320.67	2246.33	1269.33	1512	1322.67	1150.33	910	1326.33	986.333	928.667	898	923	1344.67	1196.67	1013.67	1463.33	1250.33	912.667	1798	1093.67	982	1211.33	1439.5	1116.33	1136	828.667	1061.67	894.333	1929.33
00_EBV_BALF5_0594	QAHNLCYSTMITPGE	x	x	x				1043.67	2065.67	2300	1246.33	2104	1076.67	2678.67	1441.67	2114.33	1349.33	1352	1676.33	2862.33	1448.33	1604	1075	2035	1004.33	855.667	894.667	1805.33	1083.33	1150	1422.33	1140	2144.33	1375.67	1184.33	1449.33	1296	1130.33	1128.67	995.333	1077.33	2246.33	1153.33	1429.67	1519.67	803	1339.67	876.667	1217.67
00_EBV_BALF5_0598	LCYSTMITPGEEHRL	x	x	x				1479	1599	2534	2084.67	2712	1256	2101.33	1532	2139	1583.33	1904.67	2373	2533.67	2736	3316.33	1298.67	2442.67	2349.67	1956.67	1225.33	2154.33	1411	1027	1568	1375.67	2109	1515	5471.33	1666	1582.33	1646.67	1176	1409.67	1455.67	1946.33	1251.33	1505.67	1326.67	875.333	1221.67	2213.67	7746.33
00_EBV_BALF5_0602	TMITPGEEHRLAGLR	x	x	x				764.333	1438.67	1615.33	2010.33	3793.67	1847.67	1416.33	1306.67	1806.33	1390.33	1645	1797.67	2502.33	3066.67	3046.33	949.333	1186.67	1083	1803.33	763.333	1250.67	1103	1152.33	775.667	879.333	1257.67	1010.33	1294.67	1444	1645	856.667	1498.67	931.333	1002.67	1395.67	1302	1140	961.667	951.333	1013.33	2566	1861
00_EBV_BALF5_0606	PGEEHRLAGLRPGED	x	x	x				1078.33	1088.67	1235.67	8156.67	2826	2168	4131.67	1719	4370.33	1191	2651.67	1330.67	1219	1623	1944	1956.67	1157.67	1198.67	1041.67	973.667	1254	1024.33	865.333	997.667	1241.67	1762	1283.67	1219.33	3007.33	1216.33	835.667	1145.67	1071.67	897.667	1274.33	987.333	2140.33	1043.33	943	872.333	884	2894.67
00_EBV_BALF5_0610	HRLAGLRPGEDYESF	x	x	x				1124.33	5493.33	2039.67	2026.33	3281.67	1387.33	2064.67	2097.67	2274.33	1361	1873.33	2158.33	2492	3823.67	2140.67	2435	2008	7045.67	1347.33	1347	1835.67	1954	1268	1146.33	1214.33	2036	1527.67	1729.67	3116.67	2908	1552.67	1355	1548.67	1067.67	2456.33	1506.33	1784	1667.33	994	1393	1329	1980.67
00_EBV_BALF5_0614	GLRPGEDYESFRLTG	x	x	x				1162	3574	3827	2774.33	6439.33	1625	2941.67	1783.33	3376	1409.33	2695.33	3317	3457.67	4722.33	1965.67	3694	4279.33	5713.67	1484	1407.33	3401	2393	1472.33	1676	2019	3901.33	1731.33	2360	2583.33	2480.67	2335	1183	1819.67	1361.67	3283	2758	1982.67	1916	1221.67	2479	1435	2428.33
00_EBV_BALF5_0618	GEDYESFRLTGGVYH	x	x	x				1567.67	1798.33	2408.33	5687.33	5493.33	2249	3746	2897	2738.33	1849.67	2001	4202.33	1814	4807.67	2528.67	2757.33	3981.67	2416.33	1821.33	2125.33	2705.33	1741	1536.33	1645.67	1390.33	1862.67	2113.67	1417	1727	2366.33	1813	1341.67	2312.33	1569.67	2031	2001	1736.67	1996.33	1333.67	1463.33	1685.33	1925.67
00_EBV_BALF5_0622	ESFRLTGGVYHFVKK	x	x	x				1756.33	2370	9005.33	4201.67	3413.33	2463	2875	2215	4451	3658.67	2520.33	2881	4276.67	4160.33	6002.33	5878	2695	3046.33	2235	2476	3484.33	4818.67	3624	2027.67	12907.7	10245.3	3404	1962.33	2535.67	3747.33	2043.33	6307.33	2161.67	3588	3943.33	1583	3654	3268	1977.33	2569.33	2292	2416.67
00_EBV_BALF5_0626	LTGGVYHFVKKHVHE	x	x	x				1598	4116.33	4562	3469.67	8643	2760.33	4139	2851.67	5283	3856	3582	5065.33	3471	4166.33	4055.67	4276.67	4020.33	3195.67	2963.67	1592	4340.67	2800.67	2336.67	2049	2018	5403.33	3667.67	2266.67	2748.33	3010.33	2100.33	3319	2655.33	1806.33	3483.67	2056	2460.33	2599	1422.67	2323	1931.33	2830.67
00_EBV_BALF5_0630	VYHFVKKHVHESFLA	x	x	x				1547	2159.33	4080.33	3892.67	5798.67	3026.33	4894.33	3677.67	4504	3804.33	3043	5114	3672	4717	3358	4248.33	5211.67	4367.33	3253.67	1631.33	3110	5154.33	1984.33	1682.67	1805.33	4170.67	2934.33	2103.67	2400.33	4369.67	2398.33	3321.33	2720.67	2166	3839.33	2585.33	2383.33	2993	1966.33	2506.33	1899.67	2749.67
00_EBV_BALF5_0634	VKKHVHESFLASLLT	x	x	x				861	1203.67	1516.33	2003	1209.67	1839.33	1430.33	1262	1535	1182.33	1580.33	1635.67	1151	1939.67	1595.33	1221	1186	1555	1204	759.667	1413.33	961.667	919	1034	875.333	1433.67	1044.67	880	993	1082	841.333	1419.33	1141	1031.67	1384	931	973	1035.33	756.667	929.333	907.667	1312
00_EBV_BALF5_0638	VHESFLASLLTSWLA	x	x	x				926.667	1609.33	1396.33	4320	2251.67	1668	1955.67	1961.33	1537	1948.67	1533.67	7740	2161.67	3051.67	19503.3	1385.67	2110.33	3363	1464.67	1154.33	2179.67	1497	1215	1030	1015	1165.33	4268.67	920.333	1057	6081.33	913	1558	1268.33	1146.33	1618.67	2493	1065.33	2987.67	1012	1096.67	1649.33	2299
00_EBV_BALF5_0642	FLASLLTSWLAKRKA	x	x	x				846.667	1897.33	1423.67	1900	2118.33	1544.33	3996.33	1393.67	1632.67	1653.67	2557	2130.33	1921	2594.33	9906	1035	1474.33	1872	1457.5	909.333	1341.33	3256	1216	972.333	1127	1117	1548.33	1348	917.333	2519	1161.67	1260.67	1088.33	1003.67	1304.67	1673.33	1315	1440	919.667	1149.33	1067	1390.33
00_EBV_BALF5_0646	LLTSWLAKRKAIKKL	x	x	x				1144.67	2057.67	2245.33	2386.33	2100.67	2657.33	1571.67	1500.33	2587	1940.67	2041.67	1895	2151	3905	2432.67	1825.67	2072	1963.67	1368.33	1429	1692.33	1486	2344.33	1185	1484.67	2222	1942.33	1275.67	1380	2236	1843.67	3584.67	1532.33	1616.33	1879	1173	1669	1618.33	1171.33	1341.67	1361.67	1441.67
00_EBV_BALF5_0650	WLAKRKAIKKLLAAC	x	x	x				3238	5048.33	10958.3	9806	4657	2464	1857.33	1886	24745	5581.33	1531	4528.33	3293.33	34529.7	8209.67	34365.7	3560.33	4528.33	3382.33	2124.67	2473	6466.5	13431.3	1994	34594.3	28341.5	8356.67	2494.33	1216	15459.3	1455.67	41391.3	3115.67	11047	3027.67	1457.67	22082.7	2888.33	1021.33	1628.33	2603.67	5039.33
00_EBV_BALF5_0654	RKAIKKLLAACEDPR	x	x	x				1023.67	1324	1554.33	1565	3673.67	1102.33	1173	1089.67	1252	1303.33	2174	1315.67	1660.33	2515.33	4562	1200.33	1475.67	1117.67	1015.33	1014.33	1256	930.667	1725	889.667	1261	1261	1187.67	1025.67	1023.67	1193.67	1025.67	1629.33	1073.67	1206.33	1099.33	925.333	1269.67	1142	838	1090	931.667	1018.33
00_EBV_BALF5_0658	KKLLAACEDPRQRTI	x	x	x				1474.67	1589.67	7762	1572.33	3391.67	2247	1890	1376.67	2816	2179	3291	4427.67	2397.33	2575	3335.67	2527.33	3223.33	1429.67	1138.33	1576	1708	5770	1357.67	1312.67	1218.67	3004	1701.33	1509.67	2148.33	1664.67	2200	2188.67	1387.67	1469	2483.33	1332	1776.67	2242.33	973.667	1513.67	1283.67	3542.33
00_EBV_BALF5_0662	AACEDPRQRTILDKQ	x	x	x				839	960.667	1253	1360.33	1267	811	1145.33	1116.33	1394.33	789.667	1117.67	1369.33	1337.33	1667.33	1291	959.667	1045.67	1727	921.333	912.667	1186.67	1135	879.333	874.333	993.667	1012.67	1034.33	870.333	1033.33	973	1144.67	1048.33	985.333	845	1847	932	921	987.667	915.667	1002.33	759	1015
00_EBV_BALF5_0666	DPRQRTILDKQQLAI	x	x	x				973	1552.33	3654.33	2020.33	2813.67	2784	1632.33	1359.67	3192.33	1504.67	2214	1510.67	2356.33	2295.33	2846	1541.67	4020.67	1948	1442.33	1330.67	1919.67	3116.67	1044	1308	1031	1970.33	2333	1295	2007.33	1096.33	1085.33	1765.67	1502.33	1491	2443.67	1642.67	1565.67	1597.67	863.333	1290	1207.67	2276.67
00_EBV_BALF5_0670	RTILDKQQLAIKCTC	x	x	x				1874	1218	2354.67	1518.33	2295.33	4289	1163	1082	1735.33	1289	1697	1770.33	2806	1813.67	2523.33	1287.67	1495	1793.67	1120.33	1228.33	2283.67	2025.67	2287.33	1177	1100	1416.33	1738.67	1161.33	1316	1556	1778.67	1498.67	1257.67	1635	1511	1307	1328.33	1623.33	815	1213	1576.67	1343.67
00_EBV_BALF5_0674	DKQQLAIKCTCNAVY	x	x	x				1134	1258.33	3069	3001	5480.67	1521.33	1611	1937.67	2332	1539.67	1591.33	2063	3093	3579	1942.33	1464.67	2077	1414.33	1447.67	1377	1802.67	1967.33	1142.33	1192.67	1100.67	1750.33	1431.67	1428.67	1186.33	1364.67	1423	1353	1900.67	1569.67	2484.67	1691	1553.67	2123	946.333	1306.33	1079.67	1302
00_EBV_BALF5_0678	LAIKCTCNAVYGFTG	x	x	x				1726.67	2275.33	4996	3421.33	8610	4640.33	3563.33	3783.33	8276	3556.33	3040.33	6055.67	4979	5875.33	5460	3167.67	4122.67	2491.33	2879.67	1796	2650.33	2234.67	1949.67	1886	1638.67	3802.33	2549.33	2098	2386.67	3177.33	3454	3426.67	2136.33	2187.67	4332	4995.67	2268	2991	1419.67	2939	1670	3518
00_EBV_BALF5_0682	CTCNAVYGFTGVANG	x	x	x				1503	1782	2926	2605	6619.67	3788.33	1471.67	2583.67	4720.33	1530.67	2777.33	4223.67	3073	3621.67	2533	2531.67	2572.67	2230.67	2737.67	1369	3047.67	3790.67	2819.33	1555	1897.67	3321	1698	1588.67	1457.33	2011.67	2630.67	1580.67	1848.33	2402.67	2399.33	3523.33	1925	2318.67	1058	2081	1243.33	1997
00_EBV_BALF5_0686	AVYGFTGVANGLFPC	x	x	x				3867.67	6231.67	13280	9350.67	9258.67	13707	4783.67	16547.3	5276.33	3959	5525	10043	6456.33	14246	6746.67	5969	10300	7726.33	3790.67	6616	8925	5583.33	11564	3698.33	5254.67	3970.67	3821.67	4432.67	2509.67	5531	3613.33	3439.67	5300.33	4409.67	5537.67	6386.67	3754.33	6257.33	2720	4521	3467.67	6784
00_EBV_BALF5_0690	FTGVANGLFPCLSIA	x	x	x				3443.33	7438	4202	5131.33	6893	2105	4151.33	5336.67	3651.33	2680.67	3745.33	5362	5097.67	6758.33	3168	2990.33	8490.33	4611	2794	2637.33	3362.33	4132.33	2618.67	2267.33	7253	4627.67	2578.33	3119	2241	4559	2770	2761	2839.67	2688.67	4401	2275	6076	2702.33	2051.67	2545	1733.33	4059.67
00_EBV_BALF5_0694	ANGLFPCLSIAETVT	x	x	x				862.667	1131.33	2133.33	1398.33	1317.67	1539.33	1110.33	1266.33	1570.33	906.667	1644.67	1451.67	1017.67	1783	1443.67	1191.33	1173	1236.67	1028.33	732.333	1394.67	919	860.667	852.333	813	1308	926.333	899	1486	1030	812.667	1247.33	1093.67	1045.67	1065.67	1049.67	974.333	1001.67	764.667	993	843	1279.67
00_EBV_BALF5_0698	FPCLSIAETVTLQGR	x	x	x				850	1061.33	1791.67	1565.67	1316.33	1622	1058.67	1288.67	1403.67	906.667	1119.33	1497.33	996.667	1757.67	1461	1277.67	994.5	1265.67	919.667	737.333	1413	912	964.333	878	1883	1460	891.667	885.667	1174.67	1100.67	868.333	1454.33	1127.67	1094	1553.67	1054.33	985.667	1027.67	785.667	948.667	843.333	1117.33
00_EBV_BALF5_0702	SIAETVTLQGRTMLE	x	x	x				750.667	839.667	1769	1087.33	3352	1200.33	1077.33	1087	1348	885.5	842	989.667	1181	2167.33	1579	1245	924.333	926.333	838	925.333	1190.67	909.333	1284	1380.67	797.333	1356	984	902	870	935	820.333	805.667	879	1144.33	1222.33	1013.33	1004.33	1083.67	809.333	1054.67	746	1155.33
00_EBV_BALF5_0706	TVTLQGRTMLERAKA	x	x	x				980	2166.33	2336.33	1616	2154.33	1762.67	1521.67	1191.67	1367.33	1458	1677	1819.33	1775.33	1928.33	1654.33	1372	4990	1484.67	1232.33	908	1275.67	5570	1667.67	954.333	1087.67	1662	1232.67	1504.67	1315.67	1436.33	1716.67	1349.67	1036.67	1453	2488	1580	1485.33	1721.33	1035.33	1606.33	1306.67	1827
00_EBV_BALF5_0710	QGRTMLERAKAFVEA	x	x	x				903	3631.67	1252	1353	1520.67	1915.67	1189	1229	2143.67	1106.67	1603.67	1476.67	1126	1772.67	1262	1045.33	1309.67	1111.67	1044.67	769.667	1500	2971	881	950	891	1182	959	867.667	1209.67	2159	937	1620	1018.67	988.667	1214.67	1285.33	992.667	1186.67	804.667	908	918.667	1637.33
00_EBV_BALF5_0714	MLERAKAFVEALSPA	x	x	x				1550.33	1587	2263	1030.67	2469	1386.67	1667.67	1527.33	1549	1311	1495	2380.67	1907	1351.33	1820.67	1107.67	2181.33	1227.33	971.667	1360.67	1635	3226	1081.67	1183.67	881.667	2022	1103.33	1436	1383.67	1427	1436	1122	1304.33	914.667	1331.33	1090	1282.33	1337.33	862	1169.67	951	1723.67
00_EBV_BALF5_0718	AKAFVEALSPANLQA	x	x	x				1000.67	1077.67	1704	1147.67	2257.33	1128.67	1799.67	1533	1752.33	2930	1837.67	1581.33	1353.33	1475.33	2132.67	978	1773.33	1029	7530.33	945.667	1572	2542.67	7563	945	1189	2793.33	1074	1034.67	1032.33	1803	1056.67	883.333	1207	1047.67	1245.33	1039.33	1134.67	1227	829	6673.67	3772	1866.33
00_EBV_BALF5_0722	VEALSPANLQALAPS	x	x	x				1226.33	1253	2836.67	1093.67	1312.33	1115.33	1156	1032	2489	20569.7	1113.67	1187.33	1232.33	1417.67	1044.67	947.333	1289.33	4597	63881	1020.33	1854.67	828.667	54239.7	885.333	788	965	1070	895.667	810.667	995	968	950.667	937.667	6171.67	944	778.667	3027.67	1039	765	1270	38102	992
00_EBV_BALF5_0726	SPANLQALAPSPDAW	x	x	x				909.667	1147	1146.67	1424.33	1146.33	1069.33	1384	962.333	1424.33	2127.67	1089	1199.33	992	1393.67	2060.67	1047.33	962	1699	837.667	1226.67	3198	1494.67	869.667	780.667	1016	961.333	1096.67	829.667	795	1012	882	909.667	1032.67	852.667	979.667	949.667	2750.33	1193.33	706.333	1275	835.333	1536.67
00_EBV_BALF5_0730	LQALAPSPDAWAPLN	x	x	x				1148.33	1991.33	2423	2679.33	3422.67	2315	5947	1978.33	3822.67	1320.67	3973	2593.33	3152.33	2069.33	5018.33	1746	3126.67	1877	1080.67	2079.67	3474.67	2117.67	1085	955	1221.67	1634.33	1249.67	1640.33	1159	1874	1441.33	1332.67	1302	867.5	2276	1324.67	1367.67	1265	914	1190	1082	2799.33
00_EBV_BALF5_0734	APSPDAWAPLNPEGQ	x	x	x				846.667	1095	1363.33	1146.33	2184.67	1162	1988	1128.67	1263	1025.67	1069	1385.67	1436.33	1442.67	2273	1121.33	1166.67	1302	901	1014.33	1359.67	1227.67	885	802.333	872.333	1012.67	954	1089	910.333	1165	1248.33	1010.33	967.333	947.333	1669.33	883	1063	1226.33	830	950.333	853.667	1204
00_EBV_BALF5_0738	DAWAPLNPEGQLRVI	x	x	x				1717	1964	6018.67	2381.33	4020.33	1722.33	3284.67	1741.67	3051	2307.67	3117.33	3269.33	3888.67	4661	5182	1902.33	3857.33	1671	1229.33	1852	2153.33	3691	1061.67	1657.33	1762.33	5807	2140	1752.33	2242	1859	2143	1851.33	1668.67	1374	2750.67	1725.67	2337.33	1924	1087.67	1398	1353.67	2840.33
00_EBV_BALF5_0742	PLNPEGQLRVIYGDT	x	x	x				1244.67	2763.67	3870	2528.33	5009.67	2080.33	3110	3718.67	5307	1755.67	3908	3231.33	2654.33	5559.33	3103.67	1789.67	16244.3	2274.67	2555.33	1355.67	2637	2856.67	1136.67	1914.67	1730	9925.67	1695.67	1616	1972.33	3920.67	1614	1935	2234.33	1547	2505	2291.33	2184	1820.33	1211	1698.33	1307	2492.33
00_EBV_BALF5_0746	EGQLRVIYGDTDSLF	x	x	x				1824.67	3522.33	3795.33	5602	4993.33	2211.67	3328.67	9478.67	2995.67	2703.67	2994.67	7212	5392	9170.67	2857.33	2691.67	6034	4350	1812	3451.67	2693	2468	3242	2182.67	2441.67	3302	2480.33	2383.67	1919.67	3715.67	2350	2210.33	3049.67	4215.33	3727.67	3708.67	2404.67	2943.33	1896.33	2747.67	1970.33	3123.33
00_EBV_BALF5_0750	RVIYGDTDSLFIECR	x	x	x				1368	1448.33	2664.67	2664.67	3769.67	2045.67	2306.67	2777.33	2309.33	1760	2561.67	4119	3242.67	3245.33	2294.33	1862.67	3148.67	2071	1596.33	1603	2489.33	1527.33	1409.67	1371.33	1886.33	2368.67	3627	1493.67	1420.33	2121	1796.67	1468	1868.33	1777.33	1941.67	1737.67	1962	2166	1319	1559	1923.67	1791.33
00_EBV_BALF5_0754	GDTDSLFIECRGFSE	x	x	x				1836	3298	5027.33	2987.33	3935.67	1605.33	3347.67	2813.33	2555	1661.33	2161	4593	2618.33	4081	2494.67	2266	6029.67	2444.33	1717	1808	2734.33	1982	2311.67	1836	2778.67	2888.33	3125.67	1943.33	1669.33	2707.67	2030	1251	3006.67	2293.33	3368	2034.33	2410	3286.33	1217.33	1817	1644.67	2407.67
00_EBV_BALF5_0758	SLFIECRGFSESETL	x	x	x				1207.67	1458	2141.33	1796.33	2431	1409.67	1541	2061.67	1455.33	1080.33	1610.67	2180	1849	2920.67	1918	1232.67	2145	2379.67	1239	1072.33	2464.33	1522	1221.33	5704.33	1258.33	1212.33	1208.67	1040.33	1154	1546.67	1204.67	1108.67	1330	1452	1330.33	1525.33	1135.33	1190.33	789	1121	1022.33	1326.67
00_EBV_BALF5_0762	ECRGFSESETLRFAE	x		x				1222.33	1722.67	3455.67	7998	1943	1646.67	2032	1627	2814	2136	1879	1691.33	4762.67	3140	2237.33	1104.33	1926.33	1547.67	1646.67	946	3268	1207	1683.67	1202.67	1636.33	1762.67	1495.67	1554.67	1612.33	1565.33	1561.33	1684	1025.67	1368	2311.67	1626.67	1253	1532.67	876	1623.67	956	2008
00_EBV_BALF5_0762	ECRGFSESETLRFAD		x					1488	2269	2281	16912.3	3629.33	3521.33	8256.33	4699	9087.5	2444.5	3735	2905	5427.33	3107.67	5361.67	2412.67	2136.67	3301	1926	1278	2824.67	1293.5	1706.33	1683.33	2448.67	2867	4001	1827.33	2666.67	1625.67	1535	1951.33	1314.5	2539.33	3653.67	1230	3953.67	1348.33	890.333	1536.67	993.333	2776
00_EBV_BALF5_0766	FSESETLRFAEALAA	x		x				1054.67	1360.33	1570	2537.33	2926	1335.33	2126	2067.33	2523.33	2387.67	1801	2033	2069.33	2271.33	2237	1266.33	22426.3	1397	1007	895	2200.67	1887.67	983.333	1473.67	1219.33	1604.67	1177	1287	1149	1439.33	1314.67	1090	1442.67	1028.33	1616.33	1169.67	1226.33	1076	834.333	1030.33	1006.67	1566.67
00_EBV_BALF5_0766	FSESETLRFADALAA		x					1464	1773.67	2357.33	4357	3418.67	1713.33	2218.67	3259.33	2561.33	1802.33	2323.67	3284.67	2712.33	3563.67	2026	2202	32461.7	3021	1232.67	1271.33	4114.67	10158	1064.33	1741.33	1643	2160	1642.67	1738.33	1472.67	3018.33	1849	1366.33	2079	2314.67	2414.33	1605.33	1641	1776.33	1781.33	2149.67	1267.67	1928.67
00_EBV_BALF5_0770	ETLRFAEALAAHTTR	x		x				1137	1697.67	3316.33	2734.33	7061.33	2199.33	2292.33	2007.33	2292.67	1856.33	3448.33	3135.33	2130.33	2959.33	5179	1305.67	1755	1719.67	1556	1213.67	2606.67	1442.67	1171.67	992	1425.67	1961.67	1643	1533	1722.67	2146.67	1717	1886.33	1849	1431	2472	1615	1447.67	1489	1179.33	1890	1395	1649
00_EBV_BALF5_0770	ETLRFADALAAHTTR		x					1372	1392	3081.33	2615	8389	2449	1922.67	2948.67	2499.33	1754	4068.67	2231	2299	2841.33	2493.33	1386	1885	1897	1492.67	1069.67	4668.33	17935.3	1208.33	1280.67	1380.33	2293	1938.33	1523	1654.67	2174	1878	2042	1878	2097.67	2454	1582	1503	1665	3748.33	1483.67	1226	1524.67
00_EBV_BALF5_0777	ALAAHTTRSLFVAPI	x	x	x				2557.33	5319.33	9749.67	6503	9470.67	6992.67	7583	8359	9389.33	7276.67	6541	8618	7770	11320.3	7231.67	5308.33	7040	6202	5547	2586.33	6256.33	8017	5910.67	2967	5007.67	6302.67	6322.67	4431	3563.67	5227	6140.67	5075	3129.67	4441.33	7900.33	4991.33	5350.33	6686.67	3296.33	5807.33	4965	6083.67
00_EBV_BALF5_0781	HTTRSLFVAPISLEA	x	x	x				817	1051	1225.33	1332	1248.67	1297.33	1076.67	1344.67	1250	985.667	954.667	1390.67	1156.67	2097.33	1250.67	1174	1294.33	1305	1091.67	844.333	1294.33	946.333	1076.67	850.333	816.333	1127.33	1080.67	844.333	897.333	1245.67	923.333	1313	1128	868.333	1018.67	908.333	976.667	1127.33	793.333	819.333	906.667	1020.33
00_EBV_BALF5_0785	SLFVAPISLEAEKTF	x	x	x				2204.67	2854.67	3280.67	3307.33	6964.33	2939.67	4482	6406.33	2068.33	2116.67	3033.33	4061	3351.33	5168.33	2360	1996	3690	2655.33	2796.67	2645.33	2285.67	1752.67	1535	1518.33	5552.67	1631.33	1488.67	1794	1439.67	3247.67	1855	1474.33	3020	1942	2460	2404.33	1505.33	2332	1306	2013	1693.33	2565.33
00_EBV_BALF5_0789	APISLEAEKTFSCLM	x	x	x				1062.33	1086.67	1374.67	1297	3195	1280.33	1949.33	830	1412.33	1104	1318	1748.67	2073	1039.67	1597	904	1650.67	1287	1492.33	886.667	1616.67	1128.33	887.333	1019.33	2357.33	1179.33	1411.67	3524	972	1019.33	977	1205	6717.33	1341.67	1295.67	1114	1087.33	952.667	863	1190	882.667	1150.33
00_EBV_BALF5_0793	LEAEKTFSCLMLITK	x	x	x				1028.67	1112	1909.67	1892.67	2827.33	1330.33	2644.33	1331	1412.33	1504.67	1746.67	1413	1548.67	2076.67	2129.33	1091.67	1234.33	1116.33	1131.67	1248.67	1559.33	1396.33	1024.67	919	1212.33	1416	1075.67	1277	1465.33	1346	1079.33	1118.67	1044.33	1085.33	1540.67	1523.33	1161	1176.33	814.667	1285	874.667	1068
00_EBV_BALF5_0797	KTFSCLMLITKKRYV	x	x	x				1569.33	2438.67	3439	3453	2925.33	2259	2400.33	2710	3242.67	2437.33	3349.33	3209.33	2967.33	4580	2975.67	2289.67	3027.67	2645.33	2102.33	2723	3885	3513.67	2088	2201.67	2764.67	3362.67	2816.67	2251.67	2426	2831	2730.67	4067	2854.33	3157.67	2684	2293.33	3012.33	3141.67	2203.33	2938.67	2561.67	2376.33
00_EBV_BALF5_0801	CLMLITKKRYVGVLT	x	x	x				1340.67	2253	3111.33	4194.33	3694	2354	5810	2911.33	3955.33	2602.33	2751.33	3248	3119.67	4177.33	2989.67	1836.33	3157	3998.33	3347.67	6560.33	2691	1809	2129.33	1549.33	1817.33	2525.67	9661.33	2025	1795	2381.33	2979.33	3246	2497.67	2357.33	2450	2347.67	2351.67	2548	1731.33	2289	2374.33	2254
00_EBV_BALF5_0805	ITKKRYVGVLTDGKT	x	x	x				1522.33	1655.67	5351.33	2486.67	4899	2833.33	6805	1621	4787	2423	3850	2217.33	2215	2793.33	2381.33	2409.67	2779.33	3504	1712.33	3021.67	2830.67	1419.67	2482.67	1865.67	2244	2249.67	9754.67	1915.33	2155.67	2321.67	2489.33	2785	2511	1797.67	2306.67	1489	1789.33	1773.33	1309.33	2202.33	1607.33	1965.33
00_EBV_BALF5_0809	RYVGVLTDGKTLMKG	x	x	x				1938.67	2047	3626.67	6101	14903.3	47636.3	4791	4911.33	12629	17178.3	7982.67	2760	6024.33	2892.33	37340	2980	2880.67	4566.33	12550.3	1574.67	2908	2058.67	3150	1918.33	3952.33	4550.67	1908.67	5461.67	1465	2474.67	3947.33	2760.33	1862.33	1997	5190.67	9205.33	2059	2438	1569	3214.33	2466	3802.33
00_EBV_BALF5_0813	VLTDGKTLMKGVELV	x	x	x				868	858.667	1242	926	2032	906.667	864.667	1249.67	1129.33	826.333	1276.67	1169.67	1045.67	1417.67	1148.67	1285	1227.33	1079.33	816.667	721	1246.67	791	850.667	1638	776.333	887.667	894.333	807.667	1151.67	984	867	978.667	877.667	816	2053	912	821	7523.67	713.333	810.667	892.667	1142.67
00_EBV_BALF5_0817	GKTLMKGVELVRKTA	x	x	x				888.667	1819.67	2818.67	4596.33	4657	2909.33	6733.67	2207	5701	2681	3711.67	2098.67	2708.33	2702	2608.67	1952.67	10706.3	5752	1328.33	2280.67	1543.67	4610.67	1851.33	1539.33	2145	3325	2534.33	1670	1160.33	1860.67	1889.33	2220.33	971.333	1296.33	2368.33	1377	1850.67	1719.33	1903	1414.67	1406.67	2181
00_EBV_BALF5_0821	MKGVELVRKTACKFV	x	x	x				1656.33	1683.33	3791.33	3808.33	3040	2747	1785	1490.67	4064.33	2391	3198.67	2756.33	2795.67	4901.67	3100.33	2116.33	2685.67	17266.7	1932.33	1323.33	3428.67	4985.33	2840.67	1739.33	2172.33	3079.67	2642	1498.67	1756.67	2468.33	1665	5542.33	1209	2037	3185.33	1344.33	2039	2698.33	2241	1893.33	1778.33	2193.67
00_EBV_BALF5_0825	ELVRKTACKFVQTRC	x	x	x				1316.33	1598	3775.33	3189.67	2398.67	2206	2161.67	1448	3459.67	1569.33	2311.33	2352.67	2641.33	5856.67	2819.67	1824.67	2564.67	2120.33	1741.67	1301	3029.33	1518	2261.67	1516	2022.33	2529.33	1983	1366.67	1483	2466.67	2488	5499	1557.67	2315.33	2185.67	1134.67	2180	2130.67	1533.67	1400.33	2106.67	1498
00_EBV_BALF5_0829	KTACKFVQTRCRRVL	x	x	x				1961	5371.33	16562.7	9947.33	5617.33	2240.67	2005	1587	21500.3	4505.67	1587.33	4572.33	3629.67	27870.7	7454.67	6124.67	2694.67	4764.33	2879	1547.67	3538.67	6055.67	7972.33	1578	31407.3	20877	7408.33	2248	1282	10425	1353.67	25906.3	2067.33	3892.67	4454.33	1106.67	13078.7	3372.67	964	1628.67	2565	3470.67
00_EBV_BALF5_0833	KFVQTRCRRVLDLVL	x	x	x				839.667	1155.33	1647	1800.33	1434.67	2205	1203	1269.67	1595.67	1023.33	1166.67	1551.67	1148.67	1798.67	1522.67	1204	1268.33	1267.67	1372.67	799.667	1663	1210.33	824	1007.33	906.333	1412	950.667	883	1276	1095	918.5	1616.67	1088	1067.33	1267.67	1204	1108.33	1097.33	789.333	1004.33	863.667	1101.33
00_EBV_BALF5_0837	TRCRRVLDLVLADAR	x	x	x				835.333	1451	1788.33	1677.33	1492.67	1976.67	1278.67	1370	1840.33	961.333	1253	1596	1065.33	2415	1476	1301	1259.33	1393.67	1110.33	752	1367	923.667	990.333	881	898.333	1345.33	964	958.333	1366	1216.67	928.667	1626.67	1068.33	1208.67	1377.33	1260	1050.33	1109.33	898	1008.33	898	1530.33
00_EBV_BALF5_0841	RVLDLVLADARVKEA	x	x	x				1101.67	2264	1893.33	1980.67	2090.33	3521.67	1569	1420.67	2722.33	1435.67	1598.67	2019.67	2011	2603	2725.67	1222	1672.67	1432.33	1414.33	1413.33	1671.33	1984.33	1025.33	1007.67	1099.67	1426.5	953	949.667	1260.33	2140.67	1097	1192	1153.67	1881.33	1473.33	1339.33	1388	1344	1406	1536	1012.33	1547
00_EBV_BALF5_0845	LVLADARVKEAASLL	x	x	x				4116.33	921.667	2146.33	3324.33	2360.33	1224.67	1055.33	1979.33	1928	1688	6409.33	1295.67	3668	1984.5	2416	1194.67	3090	6544	1188	795.667	1081.33	1365.33	864.333	9420	2020.67	1265.67	1081.33	925	1215	1498	1358.67	961.333	1051.67	2669.67	4750	1139.33	1399.67	1625.33	2761.67	988.667	2707.33	1268.67
00_EBV_BALF5_0849	DARVKEAASLLSHRP	x	x	x				1498.33	2856	2952.33	2002.33	2946.67	2302.33	1794.33	2140	2275.67	1681	3133.33	1874.67	1731	6199.33	7934.33	1684	1882.33	2071	1368	1079.33	1905.67	1186	1091.33	1022	1438.33	1428.67	1134.33	1442.33	3151.67	2344.33	1493.67	1411.67	1123.33	1438.33	1488	1499	1373	1822.67	2699	2187	1373.33	2969.67
00_EBV_BALF5_0853	KEAASLLSHRPFQES	x	x	x				1641	4368	3406.33	2154.33	4623	2026	2366.33	1727	3241.33	1466	2872.33	2589.33	2386.33	2007.33	2408.33	1346.33	2072.67	1735.33	1462	1047.33	1558	1345.33	1047	1048	1101.67	1928.33	1563.33	1425.33	1759	1929.67	1365.67	1338.67	1141.33	1633	2193	1927	1900.33	2004	2383.33	2452.67	1131.33	2646
00_EBV_BALF5_0857	SLLSHRPFQESFTQG	x	x	x				1777.33	4468.33	5487	4884.67	11611.3	3686.67	6470.33	2777.67	8606	2429.67	8671.33	3752	7462.67	3664.67	4394	2507.67	3412.33	3505.67	2741.33	2299.33	3014.67	2448.67	2506.67	1516	5457	13500.7	3777	2941	3804.33	11860.7	2989	1978.33	1825.67	2006.33	6149	4898.67	2314.33	3057.33	1294.67	5326	1483.67	4358.33
00_EBV_BALF5_0861	HRPFQESFTQGLPVG	x	x	x				808.333	1081.33	2448.67	1366.67	2063.67	1815.33	1248.33	1188	6220	847	1608	2520.33	1577	2819.67	1254	1040.67	1222.67	1414	1277	828.667	1294	1978.67	1095.33	1064.33	1047.33	1384	1091	1139.33	1016	1269.67	1282	1392.67	962.667	890.667	1218.33	2566	868.667	1175.67	1094.33	1386.33	1081	1060.33
00_EBV_BALF5_0865	QESFTQGLPVGFLPV	x	x	x				3005.67	5579.33	9036.33	5059	5551.67	2626.33	3627	10173.7	3873.33	2827.67	4330	4564.67	4663.33	5452.67	4991	3027	9144	3915	2633.33	3101.33	4049.33	3852.67	2196.33	2986	3860.67	5023.33	2401.33	3128.33	4458	4288.33	2888.33	1941.67	3062	2987.33	4571.67	3031.67	3199	3388	1545.33	2863	2312	4918
00_EBV_BALF5_0869	TQGLPVGFLPVIDIL	x	x	x				1466.5	2782.67	1879.67	2363.33	2910	2761.67	2248.33	4534.67	3182.67	2383	1364	2661	1859	4413.33	2119.33	1398	2839	1975.33	4192	854	2712.33	1016	3295	2863	1133	1986	1301.67	1510.67	3088	2380.67	1045	1569.67	1920	1746	2169.67	2533	1292.67	1850.33	1022.33	1697.67	2951.5	2351.67
00_EBV_BALF5_0873	PVGFLPVIDILNQAY	x	x	x				791.667	1102.67	1655	1464.67	1327	1636.67	1062.67	1324.33	1425.67	918.5	1077.67	1471.33	1023.67	1762	1636	1279.67	1138.33	1303.67	995	773	1382.67	973	831	851.333	851.333	1153.67	953.333	891	1390.33	1278	820.667	1523	1076	991	1073.33	1193.67	986.667	1062.67	745.333	915.667	866.667	1131.67
00_EBV_BALF5_0877	LPVIDILNQAYTDLR	x	x	x				842	938.667	1727.67	1533.67	1471.33	1252	1360	1219.33	1453.33	1153.67	1183	1387	1037.33	1667	1421.67	1111	1154	1177.67	978	749.667	1359.67	876	812.667	817	871	985.5	918.333	827.333	1001.67	1014	813	1099	1035.67	1001.33	996.667	945.667	972.333	1041	752	834.667	860.667	1038.33
00_EBV_BALF5_0881	DILNQAYTDLREGRV	x	x	x				1286.33	1537.33	2105.33	1675	1934	2235.33	1272.67	1686.33	2016.33	976.667	1726.67	1806.33	1294.67	3534.67	2145.33	1726.33	1264.67	1296.67	1161	919.667	1234	2879.67	950.333	1030.33	809	1290.33	944.333	935	1365.67	1403.33	901.333	1783	1057.67	1394.33	1623	1631.67	955.333	1234.67	826	922	939	1585.33
00_EBV_BALF5_0885	QAYTDLREGRVPMGE	x	x	x				851	1124.33	1483.67	1225.67	1466.67	1249	2242.33	1512.67	1484.67	1085.33	1015	1784.33	2537	4293.33	1369.67	1092.33	1405.33	1060.33	933	775	1371.67	928.333	1317.33	1549.67	998.667	1085.67	1002.33	1140	1185	1282.33	865.667	1377.67	955.667	912.667	1701.33	1078.67	958.333	1226	793.667	1026	1025	1611
00_EBV_BALF5_0889	DLREGRVPMGELCFS	x	x	x				1555	1314.67	2337	2054	3785.33	1809	2195.33	1156.67	2773.33	1525.33	1971	3749	3383.67	1439.67	2402.67	1167.67	2289.33	1769.33	1183.33	1573	2383.67	2333.67	922	1278.67	1333	2596	2335.67	1379	2094.33	1199.33	1648.67	1468	1299	1626.33	2470.67	1358.33	1735.67	1313.67	973.333	1300.67	1459.33	1654
00_EBV_BALF5_0893	GRVPMGELCFSTELS	x	x	x				1136.33	1098.33	2134.67	1326.33	1892	1251.33	1113	1105.33	2234.33	1078	994.333	2474.33	1736.67	1466	1274	1232.33	1281.67	1641	977.333	781.333	1312.67	839.667	1051.33	1029	1015.67	1446	969.667	978.333	1013.33	986	1024.33	1043	1084.67	1314	1287.33	1154	1043.33	1029.33	791.667	903.667	1017.33	1179
00_EBV_BALF5_0897	MGELCFSTELSRKLS	x	x	x				1444	1508	1789.67	2823.67	3892.33	2300.33	1682.33	1470	2818	1414.67	3296	1794.67	3058.67	1838.67	2141	1323.33	2318.33	2154	1326	2056.67	1994.67	2302.67	850.667	1203	1377.67	2256	1304	1349.33	1245.33	1337	1532	1099	1532.67	1143.33	2499	1232	1390.67	1392.67	931.667	1429.67	1090.33	1580.67
00_EBV_BALF5_0901	CFSTELSRKLSAYKS	x	x	x				1493.67	2489.67	6568	2750.33	9841	4726	5690.67	1766.33	5945	3112	7770.67	3213.67	5354	4040	5142	6821	3358.67	5268.33	3056.67	4274	3784	2426.67	2259	1943.67	2624.67	4188	2376.33	2919.33	2128.33	5877	3686	5797.67	2582.33	2597.33	5089.67	2700	2450	2897.67	1520.33	3378.33	1735.67	3918.33
00_EBV_BALF5_0905	ELSRKLSAYKSTQMP	x	x	x				1016	5176.67	3563	2983	5722.33	2530.33	3414.67	2171.33	4763.67	2501.67	6583.33	2493.33	3187.67	4366.67	8585	2034.33	2769	3159	1695	1112.33	2171.67	1474	2519.33	2180	1553.67	2304.67	1523.67	2751.67	2532	4713	2143.67	3268.33	1494.67	1837.33	2561.67	2525.33	1876.33	3228	1284	2652	2241.33	5385.33
00_EBV_BALF5_0909	KLSAYKSTQMPHLAV	x	x	x				1157	1653.67	5262.33	1317.33	4243.33	2240	1642.67	2056	3272.33	3532.67	4933.67	1790.67	2584.33	2177	3389.33	1780.33	3303	2692.67	1777	1366.33	1916.33	5841	3805.33	1618	1297.67	1647.67	1465.33	1812.67	1256.33	3775	1447.67	1422.67	977.333	1084.67	1948.67	1547	1540.67	2353	921.667	1560.33	1846.67	2221.67
00_EBV_BALF5_0913	YKSTQMPHLAVYQKF	x	x	x				1351	3065.33	5389.67	4966	6707.33	4692.33	4049	6725.33	8881.67	3737.33	6989.67	7485.67	4703.33	7110.67	6974.67	8744	3575.67	5019.33	4996.67	1867	2694.67	3755.33	4017	1914.33	3583.33	4275	3021.33	4496.33	3018	4664	3334.33	6048	1920.67	3704.33	4547	3026.33	3510.33	3393	2417.33	3527.33	4116.33	3251.67
00_EBV_BALF5_0917	QMPHLAVYQKFVERN	x	x	x				1273	2760	2209	2859	2013.67	6409	4405.33	3363	6057.33	1125	1016	1380.33	1673.33	4990	2902.33	2723	1742.33	2874.33	2911	794.333	1252	945.333	2377.33	1645.33	942.5	1155	1512	1222	1882	1464	935.667	3612.67	1310.33	1752.67	1004	1312.5	1058.33	1031	1013	1365	1274.5	3037.33
00_EBV_BALF5_0921	LAVYQKFVERNEELP	x	x	x				1283.33	2643.67	3875.67	2919	4334	1813.33	2238.67	4797.33	2985.67	1508.33	2645	2565	2000.67	2578	6568.67	1582	3821.33	2263.33	1827	1089.67	2229	1874.33	1077	1417.67	1790.67	2606.33	1823.33	1721.33	1672.67	2104	1919	2186.67	2646.67	1558.33	2483.67	1694.33	1722.67	1545.67	904	1567.33	1320.67	5090.33
00_EBV_BALF5_0925	QKFVERNEELPQIHD	x	x	x				1253.33	1148.67	1697	5891	3054.33	2490.33	4352.67	2182.33	4566.33	1489	1780.33	1616.33	1381.67	1302	2720.33	2121.33	1635.33	1348	1106.33	1074.33	1056.67	1008	990.333	1027	1965.67	2399	1612	1261.33	1514	1336.33	1003	1042.33	1618.33	992	1520.33	986	2843	1274.67	845	1123.33	1755.33	2287.33
00_EBV_BALF5_0929	ERNEELPQIHDRIQY	x	x	x				1308.33	2654	4816	22797	3861.33	2075.67	4669	3222	2722.67	2388	4160	2336	3459	3793.33	3676.33	1470.33	4238	5558	1465.33	1482	1868	1775.33	1549.33	1623.33	2413.67	5743.33	2151	2488	2373.67	5422.33	2195	1617.33	3731	1531.67	3187.67	1837	1832.33	2199.33	973.333	1706.67	4542	3325.33
00_EBV_BALF5_0933	ELPQIHDRIQYVFVE	x	x	x				1069.33	1460.67	3417.33	3455.67	3571.33	2394	1928.33	2195	1990.33	2576	1859.33	3011	3611	2508	2622	1525	2373.33	1738.33	2081.33	1025	2044	970.667	912.667	930.667	1656	1803	1965	1329.67	1505.33	1580	1820.33	1889.33	1156	1559	2530.5	1327.67	1410.33	1745.67	3820	1377	1397.33	3219.33
00_EBV_BALF5_0937	IHDRIQYVFVEPKGG	x	x	x				1071.33	1446.67	2451.67	1715	1710	2741	1664.67	2708.33	3704	1115.33	1424	2507	1028.5	2502.67	2861.67	1947	1501.67	2754	1366.33	939.667	1637.33	908	1071.67	841	1056.33	1666	1133	1252	1241	2128.33	874.5	1760.67	1600.33	1471	1988.33	3982.5	1237.67	1479.67	1065.33	928	1351.67	1858.67
00_EBV_BALF5_0941	IQYVFVEPKGGVKGA	x	x	x				1844.33	2315.33	4089	3361.33	6663	3691.33	3104.67	3034.67	3698.67	2608.67	3436.33	3988.33	9687.67	4791.33	3866.33	3126	39683.7	2694.67	1930	2088.33	2306	2651	1739	1703	1959.67	2777.67	4435	1867	2066.67	2786.67	2230.33	1604.33	2368.67	1840.33	2885	2585	1917.67	2908.33	1288.33	2557.67	1469.33	2861.67
00_EBV_BALF5_0945	FVEPKGGVKGARKTE	x	x	x				1005.67	1714.33	2319.33	1911.33	3134.33	2580.67	1319.67	1275	2027.67	1289.33	2449	2027.33	1498.67	24690.7	2563	1035.67	1442.67	2415.67	1299	2257.67	1701	1372	1245	980.333	1785.67	1600	3510.67	1126	1502.33	1345.67	1623	1107	1402	1153.67	1989	1330.33	1292	1397	842.667	1038.33	896.667	2005
00_EBV_BALF5_0949	KGGVKGARKTEMAED	x	x	x				919.333	1336	1209.33	2301.33	2172.67	1688.33	3178	1064.33	2421.67	1084	2503.33	1323.67	1065	1468	1485.33	1775	1597.67	1568.67	905	801	1119.33	837.667	851.333	901.333	953.667	1073.67	943.333	1042.33	1476.67	1026	883.667	1008	1039.33	845	1097.33	1061	1449.67	1136.33	818.667	1048.67	850.667	1489
00_EBV_BALF5_0953	KGARKTEMAEDPAYA	x	x	x				763.333	1426.33	1067	991.667	1090.67	1000.67	1268	990	1195	918.333	1459.67	1546.67	948.667	1343.33	1101.33	961.667	1033	1143	836	810.333	1010.67	833.333	812.333	766	813	1023	793.667	777.667	1353	1006.67	833.667	955	885.333	776.333	1023	916.333	874	912.333	719	851	791.667	913.667
00_EBV_BALF5_0957	KTEMAEDPAYAERHG	x	x	x				821	1073.67	1031.67	1110.33	1384.33	1019.33	891.667	931.333	1117.67	802	918	1062	882.667	1275	1012.67	910.333	951.333	900	844.333	811.667	1057	970.667	777.667	743.333	750	919.667	877.667	766	839	883.333	748	918	911.667	815.667	1159	885.667	860.333	969	706.667	771.667	974.667	957.667
00_EBV_BALF5_0961	AEDPAYAERHGVPVA	x	x	x				878	1032	1557.67	1065	1525	1229.67	1137.33	1020.33	1217	897	1138.67	1454.33	1358.67	1707.33	1129.67	1032.67	2711	1082	877	789	1128	3050.33	854	810.667	808.667	1300.67	823.667	1053.33	850.333	1189.67	1031	976	943.333	954.333	975	942	1043	978.333	772.667	928.333	1040.67	1187.33
00_EBV_BALF5_0965	AYAERHGVPVAVDHY	x	x	x				1599.67	2192.67	3524	3110.33	4743	1970.33	3459.33	3409	2492	1976	2712.33	3515.33	2717	5284.67	3185.33	1981	4313	3864.67	2961	2925.67	3044.67	2849.67	1487	1663.67	1803.67	3277.33	2729.33	1955.67	2422.67	3449.33	2929.67	2034	3062	1701.67	2166	1836.67	1965.67	2096.67	1224	1630	1792.67	2783.67
00_EBV_BALF5_0969	RHGVPVAVDHYFDKL	x	x	x				3586.67	3218.67	4188.33	4910.67	5144.33	2203.33	2841	5001	2554.33	2230.33	9497.33	3698	3865	7461.67	3057.33	2671	4063.33	3982.33	2271.33	3088.33	3185.67	2539.33	2365.67	2301.33	2500.67	3684.67	2964	2253.67	1949.33	3954.33	2388.33	1605.67	2603.67	3760.67	2330.67	1986.67	2272.33	2426.33	1883.33	2075.67	8173.67	3516.67
00_EBV_BALF5_0973	PVAVDHYFDKLLQGA	x	x	x				2116	3414	3761	4376	5619	1896.33	4287.67	3444.67	2938.33	2212	4343.33	3258.67	3721.67	3762	2692.33	1755	5150.67	3333.67	2010.67	1960.67	3479.33	2323.67	1974	1742.33	4827	5306	11296	2762.33	1877	5021	2446.67	2093	2218.67	2026.33	4165	2120.33	2586.67	2385.67	1446.67	2290	1971.33	8379
00_EBV_BALF5_0977	DHYFDKLLQGAANIL	x	x	x				1413.67	1170.33	1189	1667	6001.67	1291	1267.33	2027.33	1527.33	1186	1960.67	1059.67	1980	4078.33	1078	1357.33	1982.67	1670.33	1018.33	1061.33	2002	1306.67	1572.67	1660.67	1341.33	1790.33	1969.33	954	916.333	1517	1633.33	1080	889.333	1078.5	1321	1167.33	1105.67	1650	7210	1013.67	1167.67	1527
00_EBV_BALF5_0981	DKLLQGAANILQCLF	x	x	x				761.667	798.667	908	1083.67	2400.33	1128.67	1051.67	8500	1248	859	976	1067.33	933	1406	1317.33	1009	945	1325.67	793.333	786.333	1134	827.333	787.333	964.667	806	983	837.667	719.667	798.333	863	829.667	2494	899.333	820.667	982.667	793	815.333	1760.33	701.667	827	1775.67	1085.33
00_EBV_BALF5_0985	QGAANILQCLFDNNS	x	x	x				974.333	1023	1342	1533	4001	1718.33	1274.67	2006.33	2160.67	887.667	1291.67	1628.5	1364.33	1810	1201.33	1100.67	1449	1587	1007.67	825	1344.33	1150.33	906	938.333	999.667	1186.33	1142.67	994.333	1012	1188	1082	1714.33	1044	943	1184.33	1155.33	995	958.333	771.333	902.333	1170.33	1224.67
00_EBV_BALF5_0989	NILQCLFDNNSGAAL	x	x	x				912	1004.67	1576.67	1356	1344.33	1537	1543.67	1221.67	1788.67	1039.33	1804	1412	1667.33	1767	2791.33	1341.33	1491.67	1179	989	867.667	1268.67	965.333	951	873.333	1026.33	1150	1239	921	1366.67	1156	1263.67	1101.5	1061.33	958.333	2392.67	1183.33	1099	1269.33	810	1154.33	920.667	1361.67
00_EBV_BALF5_0993	CLFDNNSGAALSVLQ	x	x	x				1119.67	1255.67	1805.67	1557	2047	2055	1190	1466	1997.67	1155	1830.33	1982.67	2119	1942.67	3168.67	1228.33	1787.33	1390	1573.33	866	1680.33	1908	1346.67	1007	1251.33	1745	1054.33	1033.33	1166.33	1163.33	1804.33	1178.67	1252.67	1019.67	2548.67	1275	1132	1599.67	863.667	1323.67	932.333	1673
00_EBV_BALF5_0997	NNSGAALSVLQNFTA	x	x	x				823.333	1049.33	1131.67	1244.33	1084.67	1127	918.667	1138.33	1368.33	855	962.333	1181.67	905.667	1527.67	1112.33	1022.33	1057.67	1071.67	927.667	744.667	1221	782	856	816.333	767.333	886.333	858.667	799.333	1053	1035	800	1106.33	1009.67	856	941	887	979.333	946.333	728.667	792.333	793.333	932.667
00_EBV_BALF5_1001	AALSVLQNFTARPPF	x	x	x				1519.67	2758	4631.67	5182.33	8706.67	7266.67	3177	4529	4068.33	2839.33	3586.33	3821.33	5377.33	6807.33	5424	1834	2507.67	3736.67	4026.33	1355	2230.33	3687.67	5149.67	1636	1760.67	3332.67	1856.33	2734.33	2423.67	3811.33	2607	2639.67	2209.67	2381	2363.33	4525.67	1753.67	2219.33	1536	2566.33	2939.33	4204.33
00_EBV_BFRF3_0001	MARRLPKPTLQGRLE		x					926.667	3026	1698.67	1248.33	7321.67	2670	1249.5	1625.33	2518.33	923.333	1538.33	2347.33	1213	3956	4177	1430.67	1936	8879.67	1138	895	3091	1043.67	2123.67	854.333	923.667	5769.67	1007.67	1315.67	1051	1325.33	1246	1289	1627.33	1008.33	1283.33	1439.33	2415.33	1198	1037.33	1332	1335.33	1558
00_EBV_BFRF3_0005	LPKPTLQGRLEADFP		x					2008.67	3185.67	2891	1898	2522	1526.67	3379.67	1426.67	4651	1874	2445.33	1782.33	2024.33	1654.33	4593.33	2899.67	6813	4546	1058.33	1684.33	3053	1233.33	947.667	960	1157	19453.7	1172	1487	1295	1791.67	1452.33	1210	3242	1296	1897.67	1215.33	4465.67	1662.33	1001.33	1274.67	1004	1894.67
00_EBV_BFRF3_0009	TLQGRLEADFPDSPL		x					928	1312.67	1566.33	1730.33	1254	1257	1606.5	1461	1722.67	1136.33	1034	1423	1152	1614.33	1744.67	1552.33	2808.33	1228.33	1031	805	1190.67	1164	894	914	1427	1296	1172	970	1043.67	1228	991.667	991.667	1021	1135	1382.67	1087	1257.67	1067	805.667	1059.67	992.667	1346.67
00_EBV_BFRF3_0013	RLEADFPDSPLLPKF		x					2091.67	3127.67	3538.67	3918	3850	2062.67	2966	2567.33	2288	1675	3271	2513.33	2501	3895.33	2607.67	2090.33	3148.33	2485.33	2045.67	1555	2223.33	2788.33	1220.67	1377.33	2912.67	2434.33	1479	1630	1622	2299	1916.33	1380	1778.33	1475.67	2414.33	1695.33	4639.33	2121.67	1413.67	1842.33	1778.33	2238
00_EBV_BFRF3_0017	DFPDSPLLPKFQELN		x					974.667	1448.33	1294.67	2271.67	2155	2467.33	3425	2686.67	2501.67	910.333	1680.33	1842	1069.67	2192.67	4527	2198.33	1415.67	9899.33	1124	829	1212	1154	918.667	928	826.333	1119.67	959	1624.67	1390.5	1662	866	1198.33	936.333	794.667	1088.67	1343.33	908.667	1077	843	891.667	822.667	1771.67
00_EBV_BFRF3_0021	SPLLPKFQELNQNNL		x					935.333	975.667	1242.67	1313.33	1273.67	1239	1104	1266.33	1370.33	969.333	1018.33	1387.33	1032.33	1673	1215.67	1176.67	1224.67	1328.33	939	785.333	1272.33	915.5	1041.67	876.333	817	951.333	918.333	774	916	972.667	794	1095.33	1058	878	877.333	1023	929.667	1033.67	804.333	868.667	863.667	1014
00_EBV_BFRF3_0025	PKFQELNQNNLPNDV		x					915.667	1110	1308.67	1219.33	1415.67	1276.33	1082.67	1516.67	1338	1029.67	1043	1407	1086	1921.67	1364	1385	1319	1347.33	1029.67	835.333	1198	940	1018.67	911	796	1023	935	818.333	850	1257.67	861.667	1006	990	910.667	954.667	931	924.667	1076	823.333	897.667	834.667	1042
00_EBV_BFRF3_0029	ELNQNNLPNDVFREA		x					898	1590	1499.33	22325.3	1234.33	1272.33	1126	1302	2379.33	959	995.333	1296.67	1160.33	9370.67	23892.7	1061.67	1521	1587.67	963.667	782.333	1265.67	874.333	1666.67	868.333	837.333	1166	975.667	841	13477.5	1156	776	1100.33	1099.33	865.667	948	1115	984.667	1115.67	827.667	876.333	904.333	1057
00_EBV_BFRF3_0033	NNLPNDVFREAQRSY		x					1545	13859.7	25706.3	56782	2068	2446.33	1409.67	1969.67	37643	2150.67	1653	12860.7	27804.3	61426.7	64755	1799.67	2932.33	1387	1122.67	888	1397.33	1222.33	46629.3	3675.67	1019.33	1752.67	1195	1119	58726	1981.67	1002.67	1235.67	1070.67	5466.33	1812	60338.7	941.667	991	1197.67	1447	866.333	1805.33
00_EBV_BFRF3_0037	NDVFREAQRSYLVFL		x					1120.67	2021.67	3657	4329.33	3638	2756	2891.33	5657.67	3673	2362.67	2289	6077.67	2728.33	6426	2920	2321.67	3026.33	2715.67	2301.33	1391.67	2483	2170.67	2340	1882.33	1639.67	2464	2332.33	1783.67	1394	2570.67	2139.67	1861.33	2427	1911	3228	3066.67	2021.33	3464	1493	2097	1738.67	2668.67
00_EBV_BFRF3_0041	REAQRSYLVFLTSQF		x					925.667	1119.33	1693.67	1508.33	1491.33	1827	1120.33	4921.5	1523.33	967	1088.67	1447.67	1124	2114.67	1407.67	1289.67	1329.33	1744	991	782.333	1367.33	959	864.667	911	824.667	1111.67	954	925.333	960	1124.33	849	1798.33	1129	1252.33	1131.67	1041.33	1051.67	1117	757	931.667	924	1086.67
00_EBV_BFRF3_0045	RSYLVFLTSQFCYEE		x					938	1159	1708.67	1764.33	1768	1480.33	1146	1812.33	1627.33	1016.33	1073.33	1607.33	1218	2096.33	1338	1467.67	1269.33	1887.33	1016.67	838.667	1497	986.667	896.333	949	903	1190.67	965.333	857.667	966.333	1233.33	917	1257.67	1128.67	1024.67	999.667	1071	1079.33	1145.33	814.667	945.667	888	1127
00_EBV_BFRF3_0049	VFLTSQFCYEEYVQR		x					1336	1993.33	2024	1545.5	2141	2815	1114.67	3719.33	2442.33	1592	1279	1892	1797	4115.67	1984	1910.67	1355	2311.33	1653.67	999.333	1852	1086.67	1816	1597.33	1370.67	3125	1347.33	1211.33	1377.67	2782	837.5	1658.67	1897	1584.33	1493	1813	1569.33	1057	868	1227.67	1604.67	1957.33
00_EBV_BFRF3_0053	SQFCYEEYVQRTFGV		x					1294.67	2549.67	1804	1573.5	3753	2872.67	1334.33	3473.33	2310.33	1376.33	1358	3126.33	1639.33	4349.33	1090.5	2797	1683.5	2889	1395.67	980	2444.33	905	1078	1443	1235.33	2084.67	1281.67	1230	1151.67	3325	1090.33	2291.33	2480.33	1404.67	943.5	4068.5	934	1383.67	857.667	1373.67	1926.67	4559.5
00_EBV_BFRF3_0057	YEEYVQRTFGVPRRQ		x					1967.33	3540.67	3854.33	4854	4607.67	5497	2947	3884	3285.33	2342	2705	4113	5630	5338	3875.33	2323.67	2904.67	5371	2610	1336.33	4167.67	3120.33	4476.33	2352.33	3213.33	4095	2945.67	4047.67	2829.67	3919.33	4192	5377.67	2772.33	3697.67	6846.33	4778.33	3486	4064.33	2943.67	3929	5012	5606.33
00_EBV_BFRF3_0061	VQRTFGVPRRQRAID		x					950	1366.67	2195	2088.67	1975	2362.67	3531.67	1591	2634.33	1148	2664	2255.67	2175.67	3187.33	2183	1869.33	1349.33	1718.67	1307.33	976.667	1388.67	1176	1756.33	1051.67	1218.67	1221.33	1438	2005.67	1230	1564.33	1424.33	1455.33	1368.67	1137.67	1226	1461	1818.67	1475.33	1033.33	1176	1626.33	2026.33
00_EBV_BFRF3_0065	FGVPRRQRAIDKRQR		x					926.333	2830	1943.33	1674.67	2000	1423	1446	1575.67	1873.33	1302	1611	2031	1368	3307.33	2129	1326.67	1483	1624.67	1220	957.667	1492.67	1263.33	3854	1014.33	914	1384.33	1350.67	1140.33	1187	1467.67	1607	1875.67	1645.67	1063.67	1161.67	1409.33	1227.33	2839.33	990.667	1161.67	1263.33	1426
00_EBV_BFRF3_0069	RRQRAIDKRQRASVA		x					863.667	1816.33	1221.33	1224.33	1442.33	1180	1024.33	1209.33	1492	919	1098.33	1376.67	1034	1918.67	1229.67	1155.67	1642	1316.33	1006.33	765.667	1320.67	4071	997.5	861	744.333	1182.33	922.667	1082.33	881.667	1150.33	832.333	1052.33	1076	822.667	921	995.667	988	1116	798.333	853.333	1055.33	963.667
00_EBV_BFRF3_0073	AIDKRQRASVAGAGA		x					857.667	948.667	1156.33	1182.33	1188.33	1207.33	988.667	1434.67	1355.67	925.667	973.667	1218.67	986.667	1995	1139	1105.67	1159.33	1087.67	1148.33	765.333	1156.67	876.333	1025.33	839.667	796	942.333	903.333	754.333	898	1079.33	762.667	1169	1168.33	794.667	907	943	914.667	981.333	776.667	772.333	833	930.333
00_EBV_BFRF3_0077	RQRASVAGAGAHAHL		x					894.667	1012.33	1346	1333.33	1276	1323.33	1347.67	1217	1564.33	935.667	1090	1505.67	1104	2103.33	1334	1251	1159.67	1200.33	993	799.333	1237.33	917.333	957	898	812.667	1066.67	948.333	833	973	1140.67	937.667	1202	1085	892.333	1009.67	1025.33	1020	1015.33	790	888.667	978.333	1007.67
00_EBV_BFRF3_0081	SVAGAGAHAHLGGSS		x					937.333	2818	1702.67	3140	1894.33	1660	1197.67	1816.67	2968	1782	1159	1567	1631	2853.67	1622	1375	20224	5121.67	1130.67	838	1174.33	1637.67	1246.33	872.667	838.333	1151.67	1215	941.667	891.333	1528	1317	1478.67	1168.33	1298	1486.67	1171	975.333	1147.67	842.333	1031	1037	1170
00_EBV_BFRF3_0085	AGAHAHLGGSSATPV		x					881	2632.33	1324.67	1264.67	1895.33	1062	1083.33	1316.33	1374.33	1005	954.667	1367.33	994.333	3886.33	1210.67	1309.67	4248.5	1834.33	900	1021.5	1255.67	1499	927	814.667	753	882.667	850.667	809.667	902	1153.33	778	1029.33	934.667	969.333	1063.33	819.333	958	1324	794.667	691.333	1059.33	956.333
00_EBV_BFRF3_0089	AHLGGSSATPVQQAQ		x					908.667	2017.33	1727	2400	1602	6130.67	1126	2192.67	1946	1097.67	1086.33	1606.67	1542.33	5951.33	1306.33	1617.67	1713.67	2521.67	1261	1884.5	1512.33	1030	1319.67	1364	931	1240	1084.67	1095.67	925.667	4761.5	1056.67	1354.33	1580	1243.67	1148.67	1457.33	1225.67	1276	944	1336.33	1205	1318.33
00_EBV_BFRF3_0093	GSSATPVQQAQAAAS		x					893.333	1007	1172.33	1152.67	1273.33	1343.33	1049.33	1324.67	1445.67	959.667	959	1315	1009.33	1827.33	1128	1195.67	1171.67	1185.67	1011.67	799.667	1289	853.667	890.333	895.333	766.667	972	1089.33	828.667	889.333	1122.67	792.333	966.333	991	817	915	911.333	891	980.667	800	833.333	848.667	969
00_EBV_BFRF3_0097	TPVQQAQAAASAGTG		x					868	1016.33	1319	1319.33	1348.67	1342.33	1045	1382.33	1455	890.333	1020.33	1487.33	1074	1903.33	1216.67	1196.67	1231.33	1259	1011.67	790	1392.67	923.667	870.667	938	816.333	1033.67	963.667	837.667	845	1041.67	838.333	1137	1091.33	889.333	931	1010.67	970	1020.67	786.333	878.667	845.333	1054
00_EBV_BFRF3_0101	QAQAAASAGTGALAS		x					869.667	976.333	1182	1247.33	1274	1073.67	946.667	1324.33	1330.33	937.333	972.333	1293	1011	1553.33	1083.33	1267	2674.33	1268.33	1058.33	777	1340.33	919	859.333	861	796.333	936.333	902	810	881	1011	772.333	1031	1018.67	1010	950	835.667	899	957.667	743.333	791.333	834.333	1002.67
00_EBV_BFRF3_0105	AASAGTGALASSAPS		x					834	9516	1306	1313.33	3782.33	1256.33	1103.67	1105	1317.67	927.333	1004.33	1781.67	1038	2899.33	26510	1139.33	2226.33	1176	960.333	779.667	1584.33	974.333	1355	882.667	793.333	994	963.667	787	1077	1047	771.667	1059	1119.33	890	935.333	915.333	979	963	772.667	807.667	3029.33	1493.33
00_EBV_BFRF3_0109	GTGALASSAPSTAVA		x					1174.67	40166	13340.3	2327.67	9359.33	4709	1351	1127.67	1115.67	895.333	966	1161.33	995.333	49868	48195	5552.33	3433.67	1120.67	37803.3	960	1187.33	8660	1968.33	821.333	802	879	815	916.667	917.333	62340	835.667	3843	1153.67	3302.33	960.667	851	1004.33	3376.67	1698	759.667	12010.7	2293.67
00_EBV_BFRF3_0113	LASSAPSTAVAQSAT		x					932.333	5666	1199.67	1072	1080.67	1235.67	941.667	1242.33	1494.67	896	926.333	1228.67	1032	1498	1053.33	1252.67	1138.33	1164	951	785.333	1270.67	888.667	1011.33	784.5	774.333	905	904.667	744	872.667	1302	766.333	996.667	948.667	851.333	917.667	928	898.333	902	764	817.667	854.333	1262
00_EBV_BFRF3_0117	APSTAVAQSATPSVS		x					925	897	1311.67	1208.33	1109	1232.33	931.667	1640	2745.33	898	936	1218.33	1123.67	2178	1170.67	1038.33	1202.67	984.333	1077.67	759.333	1182.67	878	790.333	844	844	946.333	1160.67	808.333	887.5	1042	835.667	3122.33	1131	826	887	977	1107.33	1022.67	1191.33	1156	4097.33	913
00_EBV_BFRF3_0121	AVAQSATPSVSSSIS		x					870.333	956	1048	1002.33	1152	1083.33	1015	1524	1282.67	885.333	909.333	1246.67	1048	1690.33	1139	1223.33	1146	995.333	967.667	772.667	1218.33	842.667	841.333	943	831	1035	926	781	911	1079.33	711.333	1148.33	967.667	831.667	864.667	906.667	928.333	3087.33	900	1057	5739.33	954
00_EBV_BFRF3_0125	SATPSVSSSISSLRA		x					908	1517.33	1296	55187.3	2634.67	59871	987	1158.33	2497	1839	968	1795.33	1015.33	59422	1208.67	1248.33	1211.67	61978.7	989	782	1152.67	2975.5	936.667	790.667	851.333	949.667	929	791.333	866.667	1166.33	792	1319	1043.33	5693.5	891	15509	1083.33	58373.3	771.667	1338	1371.67	18939.3
00_EBV_BFRF3_0129	SVSSSISSLRAATSG		x					3516.33	42482.7	22459	52980	60608.3	1653	62067.7	58416.7	2718.67	10308.3	1316	52777	1087.67	3086.67	52961	6119.67	7310	19305	885.667	771.333	4722	9046.33	37056	908.333	779.333	866	1325.33	768	1884.33	58442	29057.3	2947	11311.3	890.667	7096.67	50870.3	1006	42531.3	2433	887	10730	1081.33
00_EBV_BFRF3_0133	SISSLRAATSGATAA		x					1729	23550	36579	2054.67	50982	2907.33	59242.7	45228.7	1928	3963.5	1200.67	27000.7	1049.67	61574.7	37028.3	29390.7	7999	1372	917	779.667	6245.33	876.667	18748.3	17377.7	748.667	865.333	1151.5	798.333	1481.67	50803	21147	2327	11124.3	1442.33	4158.67	50040	1082	9864.67	2983.67	9520.33	14689	2459.33
00_EBV_BFRF3_0137	LRAATSGATAAASAA		x					878.333	1016.33	1248	1169	1289	1060.33	1016.33	1135	1341.67	881.667	968	1273	1152.67	3133.33	1169.33	1140.67	1183.67	1359.33	1027.67	777.667	1129	847	890	833	775	891.333	892.333	809	946	1027.67	751.667	949.333	1050.33	794	898	974	918.333	965	739.333	785	882	987
00_EBV_BFRF3_0141	TSGATAAASAAAAVD		x					913	1033	1301.33	2635.33	1344.67	1296	1101	1260	1386	996.333	1007.67	1469.33	1065	1861.33	1492.67	1194	1169.67	1275	975	827	1314.67	906	914	872.667	837.667	1064.67	935.667	808.667	894	1143.67	829.667	1154.67	1068	856.333	891.333	959	919.333	985	780	835.333	833.667	1049
00_EBV_BFRF3_0145	TAAASAAAAVDTGSG		x					894	1070.67	1222.67	1666	1398.33	1342.33	1065	1371.33	1476	942	981.333	1347.67	1022	2019.67	1150	1099.67	1265.67	1264.33	1070	814	1233	1077	973.333	858.333	770	998.333	924	820	902.333	1112.33	765.5	1128.67	1087.33	877.667	919	979	953.333	970	791.333	826.333	907	1041.33
00_EBV_BFRF3_0149	SAAAAVDTGSGGGGQ		x					834.333	908.667	1106.67	1112.67	1230.33	947	4407.5	1471.33	1086	821.667	992	1509	945.5	1503.33	1141	1109.67	1054.33	1064.33	830	792.333	1136.33	879.667	818	801.333	773.333	901.667	861	804.667	887.667	979.333	766	955.667	1025.33	901	827	881	898.333	952.333	781	752	874	923.333
00_EBV_BFRF3_0153	AVDTGSGGGGQPHDT		x					854	898	10198	1015.5	1076	1043.67	1042.33	1001	1317	884.667	938.667	1145	948.333	1520	1114.67	1265.33	1075	1038	803	764.333	1290	867.667	735	807.333	771.333	912	882.333	793.667	879.333	962	735	1013	1020.33	818.667	859.333	2437.67	979.667	1355	734	777.667	918	972
00_EBV_BFRF3_0157	GSGGGGQPHDTAPRG		x					867.667	850.667	1127	1154.67	1927.67	3264	1028.33	1019.33	6187	974.333	900	1133.33	946	1407.33	3498.67	1743.33	1075.5	1977.33	826	764.333	1188.67	1705.33	858.333	769.667	756	909	930	755.667	3492.67	1227.33	748	951.333	998.667	950.667	880.667	864	879	917.333	910.667	801	874.333	950
00_EBV_BFRF3_0161	GGQPHDTAPRGARKK		x					4431.33	63954.3	61224.3	58400.7	63840	64675.3	11497.3	2164.33	32997	59189.7	6484	1649.33	52366.7	60350	57664	1405	32798	63555.3	43197.7	44882	5166.67	64021	6729.33	4646	784.667	971.667	2075.67	790.333	27079.7	63102	51722.7	64512.3	13167	41211.7	37458	64749	2741	31598.7	41914	57076.7	41305	36000.7
00_EBV_BFRF3_0162	GQPHDTAPRGARKKQ		x					1520.5	62609	63590	54667	58542.7	52237.7	11238	1488	36222.7	61947.3	5503	1648.67	38914	62963.7	62551.3	1053.67	38033.7	60150.7	39308.3	34018.7	3881.33	64531.7	4894.33	5396.67	767	1090	1897	789	29959	48122.3	58541	64199.7	36538.3	31502.7	30278	64774.7	2948.33	24556.7	49029	56575.7	46277.7	33297
00_EBV_BLLF1_0001	MEAALLVCQYTIQSL	x	x	x			x	976.333	1269	1694.33	1436	1480.33	1637.33	1117.67	1758	1424	1088.5	1022.33	1405	1115	1701.33	1663.67	1459.33	1293.33	1409.67	922.5	770	1441	939.333	1094	918.667	878	1076	839.333	892	1060	1098.33	913.333	1471	1101.33	962	1205.33	981	990	1076	720.333	962	891.333	1198
00_EBV_BLLF1_0005	LLVCQYTIQSLIHLT		x	x				906.667	1153.67	1899	2914.33	2932.67	2569.67	1459.33	2209.67	1465.67	1578.33	1291.67	2732.33	1827	2677.33	2304.67	1224.33	1793	1526	1205.67	1031	1478.67	1084.67	1266.67	826.667	1135.33	1709.33	1283.33	1230.33	1096	1261.33	1710	2205	1147	1215.5	2212	1197.33	1185.67	1313.67	911	1196.33	1414	1561
00_EBV_BLLF1_0005	LLVCQYTIQSLIQLT	x					x	908	1140.33	1456.67	1939.33	1332.67	1870	1101	1373.67	2061.67	1122	2110.67	1399	1191	2247	1654.33	1205.33	1441	1500.67	1408.33	803	1386.33	1004.33	1020	902.667	1153.33	1011.33	1402	931	948	1154	922.333	1326.67	1084.67	1045.67	1121	997.333	1055.67	1086.33	793	946	979.333	1082
00_EBV_BLLF1_0009	QYTIQSLIHLTGEDP		x	x				1479.67	1453	2476	3027.33	2506	1514.67	9197.67	2811.67	2381.33	1769.67	1780	4917.33	2134.33	3942.67	1847.67	2055	6726.33	1914.33	1706	1659.33	2188	1857	1552	1274.33	1220.33	1577	1930	1338.33	1447	1905	1432	1291	2181.67	1474.67	2481.67	1706.67	1344.67	2055.67	1108	1358.33	1197.33	1561
00_EBV_BLLF1_0009	QYTIQSLIQLTRDDP	x					x	1782	1663.67	4124	2008.67	2659	2880.33	2437.33	4253.67	2992.67	2579.67	1902.33	5334.67	2176.33	4144.67	3009.33	1758.67	3211.33	1907	2183.33	1975	1867.67	1402.67	1170.33	1198	1145.67	1518.33	1026.67	1599	1475.67	2350.33	1845.33	1584.67	1905	1390.67	2005.67	1967	1299.33	1860.33	1115.33	1488.33	1190.33	1742.33
00_EBV_BLLF1_0013	QSLIHLTGEDPGFFN		x	x				1590.67	2437.33	2763.33	6995	4108	2796.33	4409.33	5010	3726.33	1684	2821	4164	2583.33	4768	3977.33	2453.67	3254.33	3797	1665.67	1603.33	2773.67	2694	1709.33	1420	1968.33	2583	2079.33	2055	1957.33	3328.67	1624.33	1874	2046.33	1436	1676.33	2091.33	2076	1743	1312.33	1451.67	2208.33	2836
00_EBV_BLLF1_0013	QSLIQLTRDDPGFFN	x					x	1101	1115.33	2067	2921	2473.33	3778.67	3847.33	1941.33	4736.67	1253	2115.67	1525.67	1233	2330.67	2284.67	2081.67	1339.67	1457.67	1418.33	829	1508.33	994.333	936.333	949.333	1069.33	1048.33	1385.33	977.333	1698	1343.33	890	1799.67	1270.33	969.667	1132.67	1737	1429.33	1067.33	850.333	968.667	1254.67	1778
00_EBV_BLLF1_0017	HLTGEDPGFFNVEIP		x	x				2240.67	2482.33	5679	2291.33	3362.33	1419.67	2738	1567.33	2430.67	2444	2259	5325.67	2274.33	2270	5651.33	1720	3507.33	2424	1546	1514.33	2611.67	1133.67	1112	1168.67	1450	3820	2271.67	1904	2973.67	1925	1906.33	2057.67	1699.67	1687.67	4889.67	1965	2305	1526.33	1118.33	1663.33	1480.67	3360.67
00_EBV_BLLF1_0017	QLTRDDPGFFNVEIL	x					x	984.333	1671.67	1714	2036	4177.67	2131	1953.33	2850	5014.67	2356.67	1431	1639.33	2861.67	2957.33	3876.33	1599	1586.67	10485.3	2445.33	864.333	1785	1764.33	3228	2760	1036.67	1631	2055.67	1181.67	1339	1836	1794.67	2010.67	1188	1483.67	1417	1374	1289.67	1224.33	966.333	1820.33	1663.33	1924.67
00_EBV_BLLF1_0021	EDPGFFNVEIPEFPF		x	x				3251	5291.67	7640.33	5431	7188.67	3733.67	20770	5307.67	6933.67	3759.67	3713.33	4940.67	3203	7780.67	8640	3422.33	8101.33	3962.67	2434	4485	1733	1565.33	4362	4097.33	3284	4725.33	6383.33	3740	3525	5439	4325	3170.33	4510.33	4364.67	3760	6905.67	9413	4274.33	2189.33	3573.33	4703	6504.67
00_EBV_BLLF1_0021	DDPGFFNVEILEFPF	x					x	2365	7787.67	5187.33	8202.33	5921	3953.67	4381.67	6957.67	4308	8398	3846.67	8011	4047.33	7805	4680	3420.67	5938.67	4079	3227	4055.5	3229.67	2258	5195.33	2320.33	3913.33	4730.67	2693	2855	2551.33	2858.33	3105.67	2264.67	4732.67	3993	3720.67	5501.33	3460	4473.5	2583.33	2097	2856.67	5134.67
00_EBV_BLLF1_0025	FFNVEIPEFPFYPTC		x	x				4263	9102.67	14284.7	10311.3	7952.67	3370	5511.5	10181	7172	3115.67	1240	6710.33	5712	7179.33	5852.67	4237	11753.3	5599.33	3200	5777.33	3726	2429.33	7497	4782	3705	4428	5323	3663.33	2219.33	5668.33	3673	3299	5786.67	5174	3963.33	6131.33	5907	3810	1209	2804.33	3720.67	6997.33
00_EBV_BLLF1_0025	FFNVEILEFPFYPAC	x					x	1088	1494.67	1991.67	1303	1894	2257.33	1081	2497.67	1988.67	1253.33	973	1779.33	1359	2506	1406.5	1490	1639	2303	1129.67	848.667	1558.33	984.667	968.667	1056.33	800.5	1489	962.667	1154.67	1426	1262.33	940	1753.33	1223.67	1287	1015	1199.33	1477.33	1130	785	954.333	1358	1630
00_EBV_BLLF1_0029	EIPEFPFYPTCNVCT		x	x				3181.33	3949	4251.33	2815.33	12611.7	3191.67	4676.67	1834	10600.7	2161.67	2714.33	3794	3466	3950	9601.67	1900.33	4195.33	3278	2261.33	2542	2650.67	5375.33	1945.33	3102.33	2475.67	3461.33	2997.33	2426	1901	8262.67	2624	3099.67	2287.67	3156.67	11651.3	3039.33	7390.33	2512.33	1353.67	2979	5389.67	3528.67
00_EBV_BLLF1_0029	EILEFPFYPACNVCT	x					x	4171.33	9642	3763.33	3517.67	5083.33	2086	3627	3019.33	7868.33	2920	2540	4569.33	5000.67	3768	4185.67	2661.67	4493.33	2463.33	2027.33	3718.67	1727.67	6031	2322.67	1930.33	2773	2690	2787.67	2383	2121.33	7718.67	2447.33	2670.67	2345	3403	8693.33	3423.67	6351.33	2162.33	1470.67	1951.67	1823.33	3199
00_EBV_BLLF1_0033	FPFYPTCNVCTADVN		x	x				1682	1188.33	2748.33	11091	5165.67	1907	4182.33	1980	3218.67	1813.33	6092	2555	2977	2051	3438.33	2050.33	10649	1562.33	1085.67	1968.67	2633	1291.33	1246.67	1431.67	2532	4074.33	3119	1531.33	1868	4321.33	1562	1425	1445.67	3870	2235.33	1691.67	2803	1330.33	1267	1538.33	1235.67	2193.67
00_EBV_BLLF1_0033	FPFYPACNVCTADVN	x					x	1669	2668	3057.33	13874	6053.33	1934	4019	1885.67	3619.67	1809.67	6059.67	2229.67	2891.33	2479.67	3485.33	1993	12198.7	1883	1392.33	1822.33	3187	1646.33	1465.33	1369	2385.33	3884.67	2698	1572	2031	1904	1776	1544	1550	3207.33	2578	1450	2931	1343.33	1121.33	1656.33	1355	2137.67
00_EBV_BLLF1_0037	PTCNVCTADVNVTIN		x	x				908	1068.33	2471	2562.33	1358	1263	1659.67	1158.33	1964.33	874.667	2277.33	1329.33	1633.33	1776	1563.67	2515.67	3506.67	4969.33	921	1047	3213.33	905.333	866	813.333	4718.33	994.667	935.333	849.667	1088	1062.67	2877	999	984.667	1353.67	1056	2938.67	948.667	1741.67	854.667	891.333	854	1022.67
00_EBV_BLLF1_0037	PACNVCTADVNATIN	x					x	901.667	3551	7059.67	3732.33	2451.33	1665.33	4546.67	1755.33	2540	1230.67	5131.33	3033.33	2203.33	2648.33	3644	3290.33	7864	15716.7	998.667	1356	5935.33	1062.67	1035	964.333	29882	1892.33	1074.67	1281	1463	1381.67	9548.33	1110	1036.33	1994	1645	9139	1491.67	4149.67	1058	1368.67	1047.33	1300
00_EBV_BLLF1_0041	VCTADVNVTINFDVG		x	x				902	991	1479.33	1396	1307.67	1261.67	1025	1219	1404.67	926.333	1002.33	1429.33	1144.67	1783.67	1273	1067.33	1272	1702	963.333	779.333	1420.67	884.667	819.333	867.333	994.333	1028	918.333	839	967.667	1035	1689.33	1100	1036.67	988.5	1052.33	1020	949.667	1140	792	922	877.333	949
00_EBV_BLLF1_0041	VCTADVNATINFDVG	x					x	820.667	871	1680	1009.67	1151.33	1164	1168.33	997.667	1120.67	833.667	931.667	1101	938.667	1449.67	1078.33	1077.67	1427	3860	798	801	1866.33	957	751.333	823.333	1848.33	918	898.5	785.667	839	932.667	3064.67	853	929.667	880.333	1049.67	1578.67	940	1108.67	768.333	783	844	862.667
00_EBV_BLLF1_0045	DVNVTINFDVGGKKH		x	x				908	1013	1508	1287.67	1294.67	1450.33	1039.67	1391.33	1365	954.667	948	1644	946.667	1700.33	1205.67	1201.67	1172.33	1307.33	957.667	755.667	1478	862.333	804	1012.67	890	1049	898.333	855	977	1042	847	1117.33	1073.33	933	940	1086.33	939.333	1021	792	868.333	819.667	1010.67
00_EBV_BLLF1_0045	DVNATINFDVGGKKH	x					x	942	876	1896.67	1557	1318.33	1550.67	1978	1191	1319	914.667	962.333	1399.33	985	1509.67	1815.33	1225.67	1730.67	5827	924	834.667	1867.67	1016	793	830	2075.33	975	941.333	781.333	1123	1020.33	2415	944.333	1051	950.667	972	1124.33	917.667	1132.33	830	888	902.333	945.333
00_EBV_BLLF1_0049	TINFDVGGKKHQLDL		x	x				1113.67	1635.67	3634.67	1811.67	2317.67	1264.33	1954.67	2158	2213	1446.67	6236.67	2175	2373.67	2221.33	2384	1272.67	1881	1259.67	1417	1401.33	1876.67	1241.67	969.333	1308.33	1295.33	2110.33	3145	2378	1286.33	1400.67	1434	1181	1175.33	1261	1676.67	1292	1642.33	1552	1052.67	1569.67	1186.33	1581
00_EBV_BLLF1_0049	TINFDVGGKKHKLNL	x					x	988.333	1188.33	1596.67	1616.33	2312.33	1461.33	1530	1374.33	1745.33	1212	1445.33	1998.33	1381	1697	2663	1310.67	1416.67	1170.33	1918	767.333	1270.67	1173	919.333	1010.67	972.667	1545.67	1311.67	1113.33	1289.33	1343.33	1161.33	1305.33	1040.67	1023	1679	1228	1239	1072	901	1464	1042	1313
00_EBV_BLLF1_0053	DVGGKKHQLDLDFGQ		x	x				1093.67	1085.33	1867.67	1818.33	2085.67	1472	1165.67	1260	1882.33	1019	1354.67	1525	2161.67	2275.33	1949.67	1438.67	1786.33	1492.67	1242.67	860.333	1658	1373	919.333	975	1337.67	1605.33	1000.67	1390	1352	1581.67	1419	1142.33	1248	1247.67	1547.67	1302	1490	1257	808.333	1465.33	945.667	2016.67
00_EBV_BLLF1_0053	DVGGKKHKLNLDFGL	x					x	1248.33	1264.67	2696	3277.67	1939.33	1695	1963	1975.33	6905.33	1377.67	1345.33	1913.67	4669.33	1691.67	2136.67	1371.67	2259.33	1302.33	1118.67	820	1363	1002.33	942	993.667	17152.5	2369.67	1462.33	1262.67	1812	1572.67	1425.33	1281.33	989	1130.33	1630	1661.33	1340	1194.33	807.667	1672	1085.67	1649.33
00_EBV_BLLF1_0057	KKHQLDLDFGQLTPH		x	x				1294.33	1187.33	4722.67	2548.33	2795.67	2223	1093	1834.67	1854	1116.67	1378.33	2083	1637.33	3214	1307	1515	1401.33	1380	1253.67	1141.33	1545.33	2341.67	912.333	853.667	1180	1169	909	1127	1186.33	1859.67	1046.33	1122.67	1101.67	936.667	1754.33	1106.33	1186.67	1597.67	828	1196.33	940.333	1739
00_EBV_BLLF1_0057	KKHKLNLDFGLLTPH	x					x	890.667	1037	1212	1476.67	1263.33	1303	1121.67	1275.67	1306.67	1025.33	1011.33	1441.33	1200.33	2138.67	1254	1158.33	1248.67	1318	1030	820	1291.67	987.667	968.667	891.667	842.667	1113.67	967.5	841.333	904.667	1262	881.333	1096	1167.67	906.667	960.667	898	989.333	1134	828.333	839.333	887.333	1047.33
00_EBV_BLLF1_0061	LDLDFGQLTPHTKAV		x	x				1275.67	1744.67	5712.33	1448	2685.33	2144.33	1755.67	2164.67	1923.67	1375	1723	1939.67	2189	3539.33	2639.33	1954	1862.67	1595.33	1536.67	1053	1692.67	4208.33	884.667	1157	1430.67	2150.33	1128.33	1316.33	1696.33	1938	1273.67	1272.67	1345.67	1108.67	2516	1380.67	1385	1629.33	839.333	1210.67	1169	1990.33
00_EBV_BLLF1_0061	LNLDFGLLTPHTKAV	x					x	1289	2059.33	3861.33	1678	3297.33	2153	2348.33	1660.67	2252.33	1631.33	2632.33	2145	2689.33	3183.33	2595.33	1684.67	2434.33	1718.67	1700.67	1351.33	2246.5	3742.67	1049.33	1417	40954	2838.33	1517.67	1464.33	2373	1695.67	1464.67	1307.67	1765.67	1311.33	2698.67	1601.33	1703	1698	1020.33	1398	1220	1951.33
00_EBV_BLLF1_0068	LTPHTKAVYQPRGAF	x	x	x			x	4587.67	6136.33	4555.67	3238.33	9690.33	5405.33	14185.7	29010.7	5185.67	2355	3317.33	4912.33	5184.67	10273	9225.33	2666.67	3391	6766.33	3876.33	2165	2471.67	3337.33	6191.67	1743.33	5423	3275	3090	16828.7	3670	14970.3	4519	5531.67	1574.67	2644	3559.33	5672.67	7869.33	9837.67	3149	7157	5542	7276
00_EBV_BLLF1_0072	TKAVYQPRGAFGGSE	x	x	x			x	1598.33	3856.33	1251.33	1005	2225.67	1578	2644.67	11458.3	1209.67	884.333	1049	1407.33	1040.33	1705.33	1831.67	1064	1008.33	1597	997.667	915	1424.33	877	868.667	1011	1926.33	1034	914.333	3808.67	1282	2018	763.333	1019	988	1620.67	981.667	1130.33	1375.67	2517.33	792.333	903.333	1016	1366
00_EBV_BLLF1_0076	YQPRGAFGGSENATN	x	x	x			x	1681.33	1391.33	1688.33	3248	5941.33	2161.67	3463.33	9121	2563.33	1066	1873.67	2100.67	1641	2131.67	4148	2011.67	2552.33	1780.67	1007	1504.67	1790.33	4590.67	983	1195.33	1326.67	3093.67	1274.33	2592.67	1061	1721	1013.67	1498.5	1485	1328	1560.33	1160.67	1637.67	2256.33	941	1372.67	1024.67	1903.67
00_EBV_BLLF1_0080	GAFGGSENATNLFLL	x	x	x			x	1045.33	1203.33	1588.67	2261.67	1971	2485	1326	2199.67	1544.33	1214	1098	1891.67	1303.33	2599	1734.67	1500.33	1932.33	1464.67	1237.67	804	1537.33	928.333	954	1183.33	985.667	1208.67	1182	1019.67	1343.67	1414	1130.67	1431.67	1412.33	1382	1038	1503.67	1173.67	1491	818.333	1174.67	906	1259.67
00_EBV_BLLF1_0084	GSENATNLFLLELLG	x	x	x			x	871.667	1055	1490	1406	1324.33	1660	1072.67	1539.67	1389.67	949	978.333	1350	1034	1653.33	1334.33	1139	1189.67	1162.67	1001.67	779.333	1300	789	832	841.667	833.667	1027	881.333	840.333	1169	991.667	807.667	1364.33	1101.33	904	1073	1011.67	959.667	1050.33	811	973.667	920	1214.67
00_EBV_BLLF1_0088	ATNLFLLELLGAGEL	x	x	x			x	952	2009	1970.67	1421.67	1468.33	1516.67	1092.33	1784.33	1419.33	967	984	1414.67	1071.67	1832.5	1300	1252.67	1334.33	1300	1002.67	768.667	1268.67	929.333	864.5	913.333	847.667	1082.67	884.667	906	1055	1203	823.667	1225.33	1114	11276.5	996	971.667	950.333	1036.67	773.333	928.667	856	1142.33
00_EBV_BLLF1_0092	FLLELLGAGELALTM	x	x	x			x	883.667	1006.33	1412.67	1454.67	1573.33	1418.67	1077.33	1205.67	1702.5	910.667	997.333	1310.33	1088	1657.33	1487.33	1115	1225.67	1256.67	904.667	737	1416	858.333	845.333	967	880	998.333	887	857.333	969.333	1168	836	1095.33	1066.33	957	1005.33	1038	939	1004	742	1130	865	1146
00_EBV_BLLF1_0096	LLGAGELALTMRSKK	x	x	x			x	973.667	1321.67	1744.33	1624.67	4436.33	2243.67	2456.67	1514.33	1737.33	1405.67	1523.33	1595	1455.33	2720.67	1861.33	1505.33	1218	1943.67	1332	1424.67	1340.33	1219.33	3991.67	1117.67	909	1819.33	1413	2111.33	1259	2823.33	1345.67	2432	946.667	1318.67	1970.33	3042	1660.67	1450	1107.67	2693.67	1136.33	1686.67
00_EBV_BLLF1_0100	GELALTMRSKKLPIN	x	x	x			x	1210.33	1463	2408.33	4009.33	5516	4987.67	5330	1545.33	9301.67	1665.33	4897.67	3298.33	2165	2699.67	4991	2126.67	5020.67	2086	1750.67	1266.33	1089.33	1009.67	1832.33	1652	2221.33	1291.33	2307	1967.67	1282	1515.33	1832.67	1548.67	1694.67	1020.33	1837	2532.33	3276	1447.67	1042.67	2429	1215.33	2188.33
00_EBV_BLLF1_0104	LTMRSKKLPINVTTG		x	x				1092	1067	3313.67	1451	4208.33	1389.67	1560.67	6346	1287.33	1026	1177.33	63824.3	2264	1626.67	1491	1087.33	17352.3	1342.33	1239.33	837.667	1275.67	1307.67	1619	1519	1048	970	818.333	3929.67	999	1079.33	1289.67	1077.67	1174	2470	1158.33	3129.67	896.667	1296.33	787.333	2541	1246.67	1044.33
00_EBV_BLLF1_0104	LTMRSKKLPINITTG	x					x	902	1429.67	4641	1937.33	6118	6045.67	1423	45087.7	1377.33	1010.33	1216	61529.3	1987.33	1677.67	1575	971.667	16174.7	7178	1151.67	3292.67	1057.33	1384.33	1570.33	2171.67	1450	1099	1089.67	4521.33	1292.67	1218.67	1604.67	1288.67	1415.33	10638	1524.33	3287	1102	1541.33	984.667	2257.67	1277	908.333
00_EBV_BLLF1_0108	SKKLPINVTTGEEQQ		x	x				846.667	944.333	955.333	992.333	1002.33	939.333	903	1056	1221	811	894	1501.33	894.333	1384.33	1019	969.667	1589	1088.67	905	752	1094	800.667	882.333	924.333	791.333	943	851.667	820.667	918.333	1120.67	759.333	1169	1068.33	793	952.667	815	892	954.333	743	754	847.667	906.333
00_EBV_BLLF1_0108	SKKLPINITTGEEQQ	x					x	805	887.333	958.333	1028.67	1047	931	890	912.333	1086.33	757	850	29546	901.667	1263.33	1003.33	1050.67	1867.33	1328.33	759.333	760	1111.33	805.667	751	1378	783	857.667	819	1654.67	1060	907.333	741.667	890.667	953	861.667	926.667	804	836	885	729.333	781.667	800	881.333
00_EBV_BLLF1_0112	PINVTTGEEQQVSLE		x	x				835.667	882	1064	922.333	1048	1041.33	906	990.667	1229.33	859.667	864	1264	868.333	1283	995	1055	1047	1034.67	785	772.333	1291.33	844.667	827.333	1007.67	845.667	953	879.333	792.333	879.667	861	751.333	967.667	3263.33	823.333	854.333	880	905	995.333	761.667	783.333	754	908
00_EBV_BLLF1_0112	PINITTGEEQQVSLE	x					x	886.333	1025.67	1221	1148.33	1089.67	1420.67	997	1165.33	1370.67	933	915	1266.33	926	1555.33	1275.67	1080.33	1132	1171	931.333	749.667	1232.33	841.333	870	854	858	952.333	845.333	749.667	956	1010	772.667	1169	1117	831.667	957.333	965.667	902.333	916	755	803	839	935
00_EBV_BLLF1_0116	TTGEEQQVSLESVDV	x	x	x			x	912.667	968.667	1322.67	1292.67	1615.67	1314	983.667	1261.33	1387	950	941.333	1223.67	1218.33	1704	1319.33	1132.67	1267.67	1088.67	965	770.667	1296	879.667	924	842.667	869.333	989	951.667	877.667	987.333	1123.67	809	1197.67	1133	930	1045.33	1123	1010.33	1030	775	886	828	970
00_EBV_BLLF1_0120	EQQVSLESVDVYFQD	x	x	x			x	1258	1120.67	1722.67	1824.33	1725	1665.67	1085.33	4571	1637.33	1002	978	1589	1216.33	1936.67	1255.33	1369	1308.33	1774.67	1018.33	835.667	1479.33	993.667	916.333	942	869.333	1088.33	839.667	997.667	967	1092.33	879.667	1218.33	1087.67	950.333	1353.33	1112	1099.33	1196	937.667	1140	895.333	1330.33
00_EBV_BLLF1_0124	SLESVDVYFQDVFGT	x	x	x			x	874	1037.67	1612	1799.33	1478	1650	1082.33	1601	1348	910.333	1050.67	1413.67	1042.67	2049.33	1331.67	1101	1329.67	1259.33	1044.67	785.333	1326.33	854.333	894	853	852	1343	1140.33	876.333	1203.33	1194.33	853.333	1448.67	1150.67	1051	1078.33	938	1015	1200	831.333	921.333	941.333	1057
00_EBV_BLLF1_0128	VDVYFQDVFGTMWCH	x	x	x			x	909.5	1390	4858	7060.5	5235.5	1802	4457	1853.5	1492	2622	3041	1535	4024.5	2099.67	2122.67	1642	3291	1504.67	1022	864	2442.5	3911.33	880.333	1062	1835.33	4105.67	8030.33	4698	1388.33	1202.67	1352	1207.67	1439.67	1398	3510.33	920.5	2187.67	1188	1096.67	2111.67	1938.5	2837.5
00_EBV_BLLF1_0132	FQDVFGTMWCHHAEM	x	x	x			x	3420.67	4579.67	6723.33	5108.67	7350	3257.33	6077.33	4015.33	3368.67	3669.67	6278.33	5920	6745.33	7516.67	4272.67	2205.67	5973.33	4483.33	5314.67	2110.67	5346.33	3604	1638	3088	3812.33	4308	4008	2788	1891.67	5524	3778.33	2133	2839.67	2130.33	4746.67	5675	3478.33	3529	1657.67	3841.67	3495	3934.33
00_EBV_BLLF1_0136	FGTMWCHHAEMQNPV	x	x	x			x	1658	1850.67	5594	1656.33	3605.67	1796	2265	1644	3506.67	2533.33	2565.67	2632.67	2951.67	2315	4127.33	1584.67	3320	1409.67	2495	1472.33	2298.33	4290.67	1400.33	1186	1632.33	3134	1803.33	1656.33	2010.67	2395.67	1443.67	2947	1556	1115.33	3604.33	1365	1765.67	1906.67	982.333	1553.33	1195	2493.67
00_EBV_BLLF1_0140	WCHHAEMQNPVYLIP	x	x	x			x	4526.67	5545.33	8296.67	7983.67	10450.7	3371.33	6197	37988	4888.67	3008.67	4754.67	8254	7068	7500	9205.67	3861	10655	5475	3040.67	4823.33	4740.33	4270.67	4135.67	3536	8781.33	5908	4098	3699	3315.33	8518.67	3330.33	12516.3	4626.33	3388.33	5042.67	3907.67	4402	4196.33	2004	3797	3224.67	5303
00_EBV_BLLF1_0144	AEMQNPVYLIPETVP	x	x	x			x	5296.33	2399.33	3005.67	2039.67	3346.33	1456	2170.33	1656.33	2622.67	1510	2691.33	3553.33	2146.33	2407.33	5417	1196.67	3020.33	1297	2111	1392.67	1897.67	1421.33	961	1190.67	1265.33	2609.67	2012	1832	2147	1857	3106.67	1247.33	1679	1993.33	1880.67	1636.67	1668.33	1527.33	1228.33	1458.33	1453.67	2846.33
00_EBV_BLLF1_0148	NPVYLIPETVPYIKW	x	x	x			x	4167.33	3125.67	4218	6277.67	10148	3969	6712.33	11475.3	3835.33	2747.33	4433.33	7395.67	4507.33	9780.33	3872	4155.67	8053	5229.67	3729.33	4055.33	5156.67	4523.33	3671.67	2381	2275.67	3999.33	2725.33	2504.33	2495.33	4987.33	3418	2226	3716	3046	3955.67	3385	2378.33	3565.67	2367.67	3017	2679.67	3485.33
00_EBV_BLLF1_0152	LIPETVPYIKWDNCN	x	x	x			x	3577.67	1687.67	3023.33	15675.7	14621	2441.33	4229.33	2267.67	11348	2711.67	62606	2473	3519.67	2723	4429	2922.67	6735.67	3009.33	1996.33	3418.67	1820.67	26285.7	1571.33	1357	2970.33	5201.33	3460	2389	1886.33	2704.33	1687	2223.67	1829	1575	3122.33	1933	3865.67	1495.67	1203.67	2341.67	1799.33	3198
00_EBV_BLLF1_0156	TVPYIKWDNCNSTNI	x	x	x			x	1392.33	1856	2841.33	2064	2585.67	1443	1522.33	1690.33	2861.33	1415	2899	2678.67	3133	2529.67	3485.67	2219	4104	1407.33	1136.67	1368	2052.67	6123.33	1254.33	1563	1235.33	3331.33	1706.33	1575.67	2105.67	1605.67	1838.67	1361	1383.33	1192.33	2626	1367.67	1550.67	1623.33	1078.33	1728	1140.67	2611.33
00_EBV_BLLF1_0160	IKWDNCNSTNITAVV	x	x	x			x	886	1023.67	1410.33	1246.67	1364.33	1369	1049.67	1125.67	1358	863.333	957.333	1365	935.667	1789	1218.33	1164	1205.33	1118	966	753.333	1414.67	848.667	814.667	860	833.667	1000.33	860	852.333	970.667	1061	792.667	1068	1033.33	932.333	1006	981	945	934	777.333	878	815.667	1004
00_EBV_BLLF1_0164	NCNSTNITAVVRAQG	x	x	x			x	1002.33	1047.67	1491.33	1592.67	2758	1573.67	1865.33	13963.3	2007	1030.33	2279.33	1510.33	1375	1437.67	2046.33	1204.67	1452.67	1288.33	1121.5	968.333	1396.67	1127.33	921.667	967.333	868.667	2157.67	986.667	1006	2367	2125.67	1808	915.667	942	901.333	1917.67	1761.33	899.667	1395.33	842.667	1881	1152.33	1544.67
00_EBV_BLLF1_0168	TNITAVVRAQGLDVT	x	x	x			x	839	1219.33	2891	1174.67	2076.67	1898	1065	1139.33	2668.33	988.667	1289.67	1880	1750	2886.33	1757	1143	1225.33	1125	1028.33	1085.33	1256	957.333	796	897.667	1059.67	912.333	905.333	979.667	1174	1102	1569.33	1001	1157	1201.33	1176.67	1164	1012.67	1045.67	826.333	1014.33	971.333	979.667
00_EBV_BLLF1_0172	AVVRAQGLDVTLPLS	x	x	x			x	1324.33	887	1301.33	1066.33	1269	1007	894	992.333	1735.67	833.667	950.333	2006.67	1350.67	1552.67	1195.67	1103	1436.33	960	937	950	1274.33	826.667	815.333	785	884	1131	812	817	1003	928	865	903	1315.33	878.333	1118.67	1001.67	915.333	1076.67	710.667	984.667	872	939.667
00_EBV_BLLF1_0176	AQGLDVTLPLSLPTS	x	x	x			x	843.667	1022.33	1500.67	1418	1271.33	1342.67	1127.67	1257	1466.33	1090.5	1093.33	1416.33	1115.67	2027.5	1319.33	1204.33	1229.33	1260.67	1005.67	801	1372.33	947	959	946.333	859.667	1044.33	968.667	871.333	939.667	1265.67	840.667	1087.67	1040.33	1006.33	967	985	964	1082.33	780.667	944	863.333	1079
00_EBV_BLLF1_0180	DVTLPLSLPTSAQDS	x	x	x			x	900	897.333	1115	1054.33	1030.67	1130.67	969.667	974	2310.67	875	935	2021.33	1147.67	1363	1546	967.333	1519	1028.67	953.667	793.333	1330.67	848.667	803	2942	806	1101.67	878.333	974.333	975.333	962.667	845.333	1115.67	1070.67	825	1673.33	876	1035.33	972.667	771.667	822.667	833.333	990.667
00_EBV_BLLF1_0184	PLSLPTSAQDSNFSV	x	x	x			x	885.667	1795.67	2357	1347.33	2309.33	1424.67	1148.33	1121.33	1266.67	910	1176.67	1174.33	1406.33	1579.33	2996.33	1146.67	1729	1172.33	935	1194.33	1894	1125	921	884	1913	1418.33	973.667	1211	903.333	1170	992	933.667	1050.67	897.333	1862	1017	1127	1560.33	818.333	1082.33	890.333	1273.67
00_EBV_BLLF1_0188	PTSAQDSNFSVKTEM	x	x				x	803.667	953	1111	1143	1261.67	1050.33	870	939	1138.67	899	917.667	1075.67	880.667	1261.33	1648.33	880	950.667	899.667	952	716	1046	779	757.667	773.667	1006.67	896	1224.33	780.333	1016.67	959.333	788.667	852.667	996	768.667	894.667	995	820	1003.33	772.333	739.333	794.333	874
00_EBV_BLLF1_0188	PTSAQDSNFSVKTQM			x				777.667	835	903	867	1051.67	958.667	971.333	1000	952	786.667	827.667	1075.67	934.333	1427.33	1145.33	1203.33	966	882	819.333	717.333	1039	741.333	789.333	779.333	796.333	810.667	943	748	749	895.667	753.333	865.333	875.667	751	780	764.333	810.667	875	672.667	716.667	810	841
00_EBV_BLLF1_0192	QDSNFSVKTEMLGNE	x	x				x	852.333	958	942.667	1495	1634.33	1174	975	911.667	981.667	883.333	893.667	1284.33	1004.33	1116.67	1951.67	913.667	1095.5	969	809	774.333	1247.67	930.333	844.333	783.667	1347.67	1030.33	784.667	921.667	887	972	865.333	830.667	908	796	1464.67	980.333	816	991	722.333	932.333	976	1005.67
00_EBV_BLLF1_0192	QDSNFSVKTQMLGNE			x				844.333	888.667	1108	1144.33	1116.33	1101.67	961.667	1101.67	1231	846.667	913	1408.33	980.333	1509.33	992.667	1136.33	1124	1107	845.667	729.667	1327	837.333	769	812.333	808.333	925.333	898.333	797.667	817	1168	784.667	940	1018	890	906.333	855	903.667	951.333	768	848	821	931
00_EBV_BLLF1_0196	FSVKTEMLGNEIDIE	x	x				x	904.333	950.667	1276.33	1318.67	1241.33	1219	895.333	1263.33	1431	858	941.333	1175.33	956	1664	1127	1128.67	1093.67	1161.33	906	722.333	1334	841	824.667	833.333	831.333	845.333	832.333	821.667	972.667	973.667	786.667	1062.67	1074.33	934.667	957.667	988.667	922.667	1027.33	746	839.667	819.333	984
00_EBV_BLLF1_0196	FSVKTQMLGNEIDIE			x				947.333	1048	1362	1272	1325.33	1690.33	1041.67	1291	1503.33	896.333	1018	1225	1027	1619.67	1010.33	1063	1226.67	1284	946.667	783.667	1237.33	909	828.667	838.667	780	977.667	951	808.333	1023	990.333	757.333	1229.33	1086.67	892.333	980.667	950	909.333	1001.67	769.333	782	860.333	1018.33
00_EBV_BLLF1_0202	MLGNEIDIECIMEDG	x	x	x			x	897	931.333	1242.67	1060.33	1761	1199	1198.33	1185.67	1225	964	1161.67	1637.67	1151	1401.33	1526	1150.67	1768.67	1170.33	853	910.667	1652	1166	800.333	881.667	1190	1819.33	1246.33	919.333	977	1080	1097.33	943.667	1022	1047.67	1623.67	944	945.333	1166	1056	1001.67	848.667	1194
00_EBV_BLLF1_0206	EIDIECIMEDGEISQ	x	x	x			x	945	893.333	1303	1064.67	1003	1047	973.333	927.333	1042.33	801	924.333	1154.67	1186.33	1314	1086.67	912	1013.33	1035	779.667	740.333	1075	1293	789.333	749	806	1050.33	871.667	817.333	885	3018	1024.33	808	888.333	926.667	1556.67	885.5	893.333	1008	742.667	778	873	1209.33
00_EBV_BLLF1_0210	ECIMEDGEISQVLPG	x	x	x			x	834.333	828.333	1351	908.667	1645.33	1205.33	1233.33	1000.67	2689.33	970.333	987	1302	966.333	1504	1127.33	1144	1299	960.667	782	795.333	1203.33	1260.67	869	822	849	1152.33	923	833.333	842.333	1841.67	1158	877.667	1043	894.333	1530.33	1360.33	886.667	932.667	796.333	1223.33	790.667	931
00_EBV_BLLF1_0214	EDGEISQVLPGDNKF	x	x	x			x	893.333	988.333	1125.33	1154.67	1638	1147.33	1198	1010	1365	892.667	1173.33	1232.33	1324.67	1779	1134	990	1213.67	1275	914	1185.33	1247	909	1084.67	863.667	918.333	1013.33	5266.33	940	1206.67	1393.33	1038.67	991	1485	871.667	1675.67	1157.67	943.667	1011	770.667	856.667	965	1143.33
00_EBV_BLLF1_0218	ISQVLPGDNKFNITC	x	x	x			x	946.667	1236.67	1439.33	1412.5	1369.33	1806.67	1143.67	1510.33	1685.67	979	1023.33	1499.67	1195.67	1995	1710	1317	1380.5	1259.67	1050.33	975.333	1449	949	1050.33	994.667	905.333	1096.67	981.333	925	1230.67	1357	871.333	1331	1252.67	945.333	992.667	1083.67	960.333	1090.67	824.333	925.333	996.333	1269.67
00_EBV_BLLF1_0222	LPGDNKFNITCSGYE	x	x	x			x	1351.67	1796	2895.67	1841.33	2754.33	1105.33	2402.67	1350.67	1723	1341.67	2154	2282.67	2346.33	1449.33	2003.67	1127.33	2326.67	1222.67	1215.67	1887.67	2366	1667.67	1314.67	1470.67	1547.67	2061.33	1883.33	1354.33	1284	1547.33	1320.33	1079.33	2996.33	1295.33	1868	1305.67	1562.67	1491.33	809	1261.33	978	1597.33
00_EBV_BLLF1_0226	NKFNITCSGYESHVP	x	x	x			x	2148.67	3531	5545	3346.67	5565	2777.67	3760.67	2157	4639.67	3260.67	3989.67	5443	3472.33	3499	9944	2015.33	3686.67	1805.67	2738.67	1770.67	3215.33	2680	1401.67	1661.33	1675.33	3924	1997.67	2647.67	2826.33	3240	2173	1880.67	1880	1643.33	3901.33	1967.33	2487	3080	1076	2297.33	1627.67	4242.33
00_EBV_BLLF1_0230	ITCSGYESHVPSGGI	x	x	x			x	1079.67	1550.67	4561	2684.33	12278.7	1862.33	1571.67	1544.67	2350.33	1173.67	1231	2026.67	2821	2119	1800	1724.67	2976.33	1299.33	1584.33	1176	2441	1986.67	1013	1662.33	1157	2079.67	1542.33	1498	1355	1596.67	1207.33	1430	1258.33	980	2074.33	1288.67	1679	1287.33	977.333	1221	1114	2061
00_EBV_BLLF1_0234	GYESHVPSGGILTST	x	x	x			x	859.333	959	1175.67	1150	1788.67	1113.33	889.333	1050	2063.33	829	892.667	1132.33	1065	1308	987.333	950	1046	988	848.667	724.333	1198.33	843.667	713	829.667	806.667	912	872.667	842.333	864.333	1071.33	786.333	972.667	970	862.667	868	797	966.333	910	752.667	819.667	822.333	888.333
00_EBV_BLLF1_0238	HVPSGGILTSTSPVA	x	x				x	816.333	930.333	1061.33	1107	1194.33	1023.67	1005.67	1064	1127	895.333	924	1208.67	987.333	1771.33	1121.33	987.667	2864	1034.67	885.667	760.667	1179	3507	807	862	843	977	812	1064.33	931.333	1024.33	838.333	958.667	911.667	887	920	880	969.333	927	729.333	908.667	810	920
00_EBV_BLLF1_0238	HVPSGGILTSTSPVV			x				853	1184.33	2682.33	937.333	2443.33	886	1345	1024.67	1592.67	1071.67	1425.67	1115.67	1453	1855.67	1496.33	1330.67	3981.33	2357.67	811.333	1055.67	1355	3508.67	821	936.667	844.667	1449.67	1001	1166.67	946.5	1123.33	948	1079.67	993	947.333	1432.67	905	1202.33	1535	743	989.333	912	1346.33
00_EBV_BLLF1_0242	GGILTSTSPVATPIP	x	x				x	800.667	1137.67	2744.67	1132	1622	1087.33	1165	1051	4512.33	905	880.333	1901	1062.67	1575	1579.33	1030.67	1163	888	939.333	803.333	1042.33	1036	889.333	854	788	1081.67	1168.67	1382.67	864.333	960.333	963.333	1026.67	1069.67	820	896.667	872	983.667	1162.67	797.667	1128.67	1613.67	1035.67
00_EBV_BLLF1_0242	GGILTSTSPVVTPIP			x				1720.33	2121.33	2632.67	1445	3041.33	1526.33	1688	1250	2316	1705.67	1562.33	4405.33	1930.67	1809.67	3506.67	1485	4311.67	1270	969	1266	1976	1172	1012.33	1058.67	971	2338.67	1826	1943	1045.33	1798.67	1325	1507.67	1328.33	1037.33	1335.67	1186.33	1895.33	1556.67	1022	1454.33	1639	2647.33
00_EBV_BLLF1_0246	TSTSPVATPIPGTGY	x	x				x	988	942	2174.67	1063	1457.67	1198.33	1128.67	1087.33	1635.67	871.667	866	2025.67	955.667	1643.67	1105.67	1126.33	1087	923.333	837.667	785.333	1224	946	801	832.667	810	992.333	839	810.333	934.333	983.333	860.333	998	997.667	894.333	936.333	952	935.667	1126.67	808.667	968	1815.67	914
00_EBV_BLLF1_0246	TSTSPVVTPIPGTGY			x				1149.33	959.667	1046.33	1080.67	1442.33	1058.33	1188	1176	1023.67	877.667	985	1170.33	1034.33	1515.33	1162.33	1090.33	1193.33	878	869	822.667	1265.33	809	800.667	830	913.667	973.667	909	861	804	1047	812.667	952	1091.33	868	880	948.667	967.333	924.333	815.667	947.333	1544.67	962.333
00_EBV_BLLF1_0253	TPIPGTGYAYSLRLT	x	x	x			x	2009.67	2797.67	4919.67	5775.33	6177.67	4520	5481.33	5930.33	8416.67	3345	4306.33	13954	3935.33	11526	4937.33	2481	3246	4425.33	4552.67	1755	3955.33	2748.67	3953	2594.67	2106.33	2905.33	3118.67	2660.33	3678.67	2999	2839.67	3566	3321.33	3132.33	5109	5931.33	3315.33	4585.33	2170.67	3321.33	2403	4395.33
00_EBV_BLLF1_0257	GTGYAYSLRLTPRPV	x	x	x			x	3463.33	3522.67	6530	4014	5165.33	3346	4819.67	4158.67	4560.67	4922.33	4649.33	6131.67	5301.33	5954.67	4604	3948	5307.67	3405	3154.67	4766	6638	7300.33	3876	3588	3158	4926	3543.67	3039	2952.33	3460.33	4193	4325.33	4612.67	4038.33	5024.33	3141.33	4591.33	5959.33	3406	4888.67	3113	3707
00_EBV_BLLF1_0261	AYSLRLTPRPVSRFL	x	x	x			x	2017.67	2875.67	3260	3457.67	3025.33	3128.33	2892.67	2474	3372.67	2254.33	2520.33	3175.67	3350.67	6866.67	3155.33	2322.33	3171.67	3578.67	2189.67	2521.67	3296.33	2556.33	3320	2398	2867.33	3720.67	3468.67	2714.67	1950	3812	3462	4909.67	3003.33	2969.67	3000.67	3176	3355.33	8001	2426.33	3140.33	2848.33	2963.67
00_EBV_BLLF1_0265	RLTPRPVSRFLGNNS	x	x	x			x	1020.33	1545.67	2103.33	1143	2813.67	1592	2012.67	1689	2605	927	2136	2001.33	1712.67	2779	2673.33	1569.33	1494.33	1302	1273	830	1766.67	1377.33	3035.67	862	976	1116	1227	1468.67	1686.67	1438.33	1502	2013	1058.67	1191	1064.33	1692.33	1022.67	3417	968.333	2080	1792.67	1725.33
00_EBV_BLLF1_0269	RPVSRFLGNNSILYV	x	x	x			x	931.333	1707.67	2486.67	2300.33	2086.67	2102.33	1904.33	2484	2290	1264.67	2213	2661	1683.67	3338.33	2210.67	1829	1733.33	2043.67	1908	787.667	1489.33	1176.67	1646	1023	1324.33	1616	1796.67	1249.33	1389.33	1907.33	1758	1956.67	1208.67	1382	1913	1977.67	1327.67	1875.67	983	1426.67	1507.33	2238
00_EBV_BLLF1_0273	RFLGNNSILYVFYSG	x	x	x			x	991	2805.33	2037	2455.33	2596	1845	1514.67	2744.67	5442.5	1116	1229.67	1496.33	1912	2915	2988	1740.33	1364.67	2888.33	1196	909.333	1526.5	1342	4708.5	943.5	921	1214	982.333	1565.33	987.333	1572	1212.33	10802.3	1186.33	1617	1368.67	1453.67	1011	1752.67	879	1029.33	929.667	1569.67
00_EBV_BLLF1_0277	NNSILYVFYSGNGPK	x	x	x			x	1030.67	1262.67	2143.67	1537.67	1305.33	2747	1137	1663	1444	973.667	993.333	1355.67	1313	1967	1604.33	1357	1323.67	1750	985.667	807.333	1499.33	975.667	1592	940.333	830	1135.67	909	828.5	1141	2612	866	1106.5	1091.33	979.667	1452.33	1166.33	967	1175.33	750.333	865	1111	995.5
00_EBV_BLLF1_0281	LYVFYSGNGPKASGG	x	x	x			x	1108.33	989.333	2345.67	1627.67	4323	1629.67	1432.33	1080.33	1964.67	1511	1727	2240	2043	2082	1308.33	1660.67	2245.33	989.333	1181.67	1299.33	2095.67	1103	1212.33	1089.67	909	2659.67	1069.33	1214.33	1168.67	1309.33	1794	1031	1282	1152.33	1733	2644.67	1250.67	1854.33	1026.33	1639.33	980.333	1242.33
00_EBV_BLLF1_0285	YSGNGPKASGGDYCI	x	x	x			x	1646	1778.33	3936	2512.67	2473	1386.67	1455.33	2559	2453.33	1331	1742	2782.33	3262.33	2028.67	4142.33	1784	2838.33	2554	1613	1180	2942.67	1917	1888.33	1484	2334.67	5250.33	1771	1813.67	1584	13878.3	2004	2114	1254.33	1257.67	2421.33	1671.67	1823	1587.67	932.667	1446	1239.33	2067.33
00_EBV_BLLF1_0289	GPKASGGDYCIQSNI	x	x	x			x	952.333	1064.33	1508.33	1615.33	1803.33	1352.67	1099.33	1247.33	1588.67	954.333	1001.67	1392.33	1087.67	1855.67	2098.67	1240	1223.33	1204.33	1045	759.333	1326.33	873	868.667	875.667	842	1057	909.667	882.667	1117	1134.33	858	1352.67	1091.33	988.667	1021.67	985	961.667	1108.67	774	935.667	892	1051.67
00_EBV_BLLF1_0293	SGGDYCIQSNIVFSD	x	x	x			x	994	1330	1701	2013	1752.67	1720.33	1211	2139.33	1462.33	998	1003	1480.67	1095	2188.67	1674	1557	1902.33	2430	1097	802.333	1420.33	1024.33	979	963.333	833.333	1107	894.667	882.333	1151.67	1581.33	801.667	2502	1099.67	1062.67	1042.33	967.667	992	1102.67	777	932.667	876.667	1311.67
00_EBV_BLLF1_0297	YCIQSNIVFSDEIPA	x	x	x			x	990	1071.67	1443	1527.33	1343.67	1617.33	1051.67	1598.33	1435.67	939.667	988.333	1346.33	1048.67	1837.67	1552.33	1189.67	1314.67	1237.33	974	767.333	1333.67	828.667	838	900.333	892.667	1018.33	886.333	821	1001	944.5	816.667	1134.67	1123.67	1000	1128.33	1072	940.333	1025	761.333	912	918	1221
00_EBV_BLLF1_0301	SNIVFSDEIPASQDM	x	x	x			x	872	1055.67	1087.33	917	1161.33	1005.33	923	915	1130	893.667	897	1124.67	1181	1405.33	1441	979.333	1083	990.667	891.333	782	1145	875	764	847.333	1182	1037	817	796.667	918.333	949	857.667	1262.67	1009.33	899	1138.67	927	953.333	1013.33	755	854.667	898.333	984.667
00_EBV_BLLF1_0305	FSDEIPASQDMPTNT	x	x	x			x	1208.67	939	1008	1020	1228	946.333	881.333	1094	1650.67	835.333	915.667	1148.33	1005.33	1286	1082	921	1071	1018	848.667	817.667	1046.67	893.667	779.333	847.667	856.667	910.667	845.333	887.667	937	1114.33	778.667	1044.5	1004.33	881	1002.33	858	1000.67	972.333	732.333	777	820.667	1040.67
00_EBV_BLLF1_0309	IPASQDMPTNTTDIT	x	x	x			x	819.333	821	914.667	959.667	1011	1024.67	911.333	993	1082	790	872.333	1069.33	924	1312	998.333	1016	951.333	936.333	778.333	770.333	1079.33	738	721.667	765.667	773.333	813.333	805	779.333	1026.33	959.667	807	1451.67	910.333	756	798.333	846	814	872	749	817	773.667	870.667
00_EBV_BLLF1_0313	QDMPTNTTDITYVGD	x	x	x			x	901	914	1088.33	2538.67	1300.67	1855.67	1749	1159.33	1898	969	1054.33	1263	1098	1702	2062	1145.67	1115.33	1438.67	1335	803.333	1333.67	831.333	1160	818.667	973.667	1320.67	961.333	852.333	900	1329	829.667	1323.33	1177.67	851.333	1150	846	1017.33	1109.33	858.333	820.333	904.667	1109
00_EBV_BLLF1_0317	TNTTDITYVGDNATY	x	x	x			x	913	1055	1360.33	2259.33	1370.67	1623.33	1160.33	1510	1375.33	1008.33	1069.33	1490	1203.67	1832	1497	1291.67	1239.33	1336.67	988	804.333	1541.33	949.333	864	921	937	1073	923.667	857.667	1027	1194.33	843.333	1564.33	1097.67	928.333	955.333	1002.33	994.667	1079.33	800.333	908.333	885.667	1111
00_EBV_BLLF1_0321	DITYVGDNATYSVPM	x	x	x			x	1034.33	1248.67	2683.33	1559	3346	1209.33	1854	1175.33	1322.33	1113	1683	1585.33	2561	1470	1552.33	975.667	2576.33	1079.67	953	1119.33	1468.67	1319.33	1051	1249.33	1291.33	1561.33	1313.67	1166.67	1218	1374.67	1159	1157.67	2845	1177	1374.67	1223.67	1251.67	1517	833.667	1249.33	1050.67	1244.67
00_EBV_BLLF1_0325	VGDNATYSVPMVTSE	x	x	x			x	907	961.667	1020	1049.67	1002.67	1140	958.333	1116.33	1054.67	845.333	954.667	1259	1130.33	1393	1110.67	1142.33	1173.33	1044.67	856	719.333	1323	930.333	802.333	871	844.333	887.667	833	811.333	898	1107.33	789.333	1006.67	1128.33	881.333	893	923.667	856.333	1085.67	775	824.667	830.667	909.667
00_EBV_BLLF1_0329	ATYSVPMVTSEDANS	x	x	x			x	879.333	886.667	1199	1101.67	1012.67	988.667	989.667	1040	1403	844.333	1011	1098.67	1025.33	1438.67	1034.67	1040	1083.67	982.333	898.333	715	1012.33	820	760.667	798	743.667	875	842.667	781.667	1116.67	916.667	730.667	1064.5	989.333	868.667	848	844.333	1001.33	972	734.333	771.667	776.667	990
00_EBV_BLLF1_0333	VPMVTSEDANSPNVT	x	x	x			x	896	831.667	1232	1151.67	945.333	967.667	926.667	940.333	1101.67	788.333	865.333	1046	914	1390.67	974.333	933.667	1078.33	887.333	854	789.667	1210.33	752.333	802	803.333	862.667	863.667	798.333	787.333	896	930.333	781	930.333	897.667	830.667	844.667	846	873.667	928.333	722	816.333	729.333	861.333
00_EBV_BLLF1_0337	TSEDANSPNVTVTAF	x	x	x			x	894.667	1060.67	1416	1537.67	1607.67	4127.67	1179.67	1680	1698	1117.67	1050.5	2442.67	1263.33	1898	4395	1116	1534	1699	1378	819.333	1405.67	1022.67	1475.67	848.667	1039	1108.67	1020.67	960	1033.33	1198	1158.33	1210.67	1056.67	987	1196.33	1234	1066.67	1069.33	889.667	1342	1028.33	1493.67
00_EBV_BLLF1_0341	ANSPNVTVTAFWAWP	x	x	x			x	1769.67	2701.67	5542	5483.33	7469	5935.33	4135.33	6431	6122.5	3949.33	3862.33	7203	4689	2020.5	7025.33	2776	5461.33	4827.67	4546	2448.67	4086.33	4592	2383.33	2633.33	3059.67	3249.67	2793.33	2408.67	2282.67	3174	3337	1745.67	2517.33	2688	4436	3445.33	2781.33	4466.33	1511.33	4459.67	2527.33	5253.33
00_EBV_BLLF1_0345	NVTVTAFWAWPNNTE	x	x	x			x	2074	2444.67	5089.33	4133.33	5313.33	2307.67	3329.67	5179	5418.33	2552	3130.33	4749.33	3344.67	6587.67	3558.33	2015	5116	2248.33	1544.67	2285.33	2922.33	2887.33	2114	2165.67	1993.33	5121	1813	1989.67	2763	2060.33	2214.33	1581	2723.67	2052.33	3802.33	2716.67	2375	3156	1280.67	2327.67	1820	2347
00_EBV_BLLF1_0349	TAFWAWPNNTETDFK	x	x	x			x	2387.67	3052	3529.67	3836	5736.67	2098.67	4136	2373	2829.67	2162.33	6422.33	4278.33	3387	4916.33	4470.33	1838.67	5396.33	2765.67	2085	2524.33	3807.33	3587.33	1970	1820.67	2559.33	2970.67	1633.67	2147.67	1824.67	4814	1960	1473.67	5047.67	1708	3836.67	2273	2470.33	1978.33	1360.33	2375	1678.33	2899.33
00_EBV_BLLF1_0353	AWPNNTETDFKCKWT	x	x	x			x	1298.33	2319.67	2255.33	3079.67	5760.67	2743.67	2852.67	1300	2790	2719.33	7903	3343	2995.67	3266.67	4212	1496.33	2356.33	1396	1227.33	1630.33	2311	2354.67	1243.33	1489.33	1841.67	2311	2654.33	1769.33	2052	2148	1910.33	1388	1778	1396.33	3000.67	1617.33	2118	1714.33	931.333	2498.33	1288.33	2431
00_EBV_BLLF1_0357	NTETDFKCKWTLTSG	x	x	x			x	1158	1107	2195	1503	5147.33	1943	1463	1237.33	4875.67	1361	1882.67	2250.33	2445	2180.67	1382	1487.33	1978.33	1082.67	1084.67	1027	1895.33	1545	1118.33	1010.33	1401.67	2472	1668.33	1346.67	985.667	1725.67	2631.33	1167.33	1521	1103	1933.33	3369	1155.67	1750	1026.33	2146.67	1049.33	1521
00_EBV_BLLF1_0361	DFKCKWTLTSGTPSG	x	x	x			x	1041.33	1194	3016.33	1550.67	5507	1607.67	1523	989.333	8003.33	1718.33	1817.33	3191.33	2879.33	1712.33	1507.33	1601.33	2906.33	970.667	1284.67	1107.33	2308.33	1339.67	1142.67	1496.67	1452.67	4421.67	1104.67	1261.33	1087	1095.67	3286	1176.33	1209	1199.67	1979	3746.67	1227.67	1923.33	933.333	2400.67	1009.33	2010
00_EBV_BLLF1_0365	KWTLTSGTPSGCENI	x	x	x			x	1068.33	1238	1883	1235.33	2100.33	1067	1292.67	1158.67	2077.33	1335	1903.33	2002.33	2282.67	1848	1688.33	1171.67	1766.67	1048.67	890.667	1098.33	1385	1162.33	901	1065.33	1622.67	1696.67	1172.33	1107.67	1502.67	1187.33	1951.33	1441	893	1183.33	1589.67	1018.33	1392	1178.33	826	1220.33	1026	1710.33
00_EBV_BLLF1_0369	TSGTPSGCENISGAF	x	x	x			x	900	1016	1221.33	1323	1264	1314.33	1078.67	1309.33	1288.5	944	1105	1582.67	1196.67	8199	1480	1228.67	1231.67	1509.67	1048	763.667	1412	837.667	798.333	937.667	891.333	1059.33	881	842.333	960.667	1067	832.667	1381	1112.33	901	1061.67	1027.33	1013	1037.67	796.333	922.333	844.333	1082.33
00_EBV_BLLF1_0373	PSGCENISGAFASNR	x	x	x			x	1366	1118.33	2059.33	3567.33	6702	2139	1265.67	1426.33	3578	1640	5386.67	1905.67	2733	3179.67	2109	1237	1755.33	1093	1237.33	1052	2279	3004	1276.33	928.333	1381.67	2413.67	1326	1420	1697	1601	1634.33	1818	1108.33	1084.33	1943.67	1723.67	1569.33	1540.67	981	1677	1013	1824.33
00_EBV_BLLF1_0377	ENISGAFASNRTFDI	x	x	x			x	1682.33	3414	3099.67	2557	5532.33	2284.67	2167.67	2583.67	3721.33	2376.33	4917	3729	5218	3407.67	3894.33	2159.33	3108	2028.67	1877.67	1315	2632	2183	1362.67	1590.33	2055	3620	1826.67	1967	3040	2116	2125.33	2126	1611	1483	3142.67	3542.33	4570	2044.33	1234	3152	1632.33	3166.67
00_EBV_BLLF1_0381	GAFASNRTFDITVSG	x	x	x			x	1010	1288	1673	1391	1273.67	1812.33	1424.67	1397.33	2602.33	1094.67	1211.67	1385	1179.67	4854	1301	1457.33	1698.67	1510	1105	855.333	1300.33	1198.67	1115	1126.67	923	1150.33	941.667	801	1146.67	1291.67	913	1099.67	1819	883.667	1346.67	3330.5	968.333	1043	807.333	876	1047.67	1167.67
00_EBV_BLLF1_0385	SNRTFDITVSGLGTA	x	x	x			x	863.667	1008.67	1220.67	1281.33	1392	1480	1156.33	1497	1874.67	1001.33	1093.67	1471.33	1103	2894.67	1283.67	1323.67	1254.33	1292.67	1067	811	1461.67	1011.33	959.5	888.667	924.333	1078.67	1014	848	993	1301	883.333	1032.33	1284.33	958	997.667	1335.67	955	1090.33	799.667	930.333	937.333	1076.67
00_EBV_BLLF1_0389	FDITVSGLGTAPKTL	x	x	x			x	1375.67	1502	2745.67	2193.67	5594.67	2649	2317.67	2016.33	2245.33	1486.33	2340.67	2263.33	1954.67	4500.33	2325.67	1402.67	1719.33	1284	1372.67	1203.67	1513	1440.67	1086.67	1130.67	995	1838.67	1114	1115.33	1183.5	1210.67	1386	1050.33	2163.33	1702	2798.67	1562.33	1462	1648	999.667	1129.33	1095.67	1559
00_EBV_BLLF1_0393	VSGLGTAPKTLIITR	x	x	x			x	1738	1405.33	1905.67	1961	3157.33	1768.67	1482	2483	1426	1002.33	1206	1859	2058.33	2670.67	1695.67	1749.67	1394.67	1559.67	1460	1048	2255.67	1300.33	1413.67	1088	1048	1297	5132	1163	1077	1464	1247.33	1177.33	1405.33	1322.33	2217.33	1552	1375	1794.33	1071.33	1545	1247.67	1643.33
00_EBV_BLLF1_0397	GTAPKTLIITRTATN	x	x	x			x	1441.67	4951.33	2386.67	3678	2846	2441.67	5113.33	1900.33	4528.33	1882.67	2751.67	2279	10129.7	2665.67	6659.67	2180	4841.67	1775.33	2015	1320.33	1993	1382.33	1441.33	1428.67	1529.67	1607	2736	1917.67	1668.33	1440.67	1955	1610.33	2219	1685	2732.33	1506.67	2192.33	1917.33	1346	1861.33	1596	2155
00_EBV_BLLF1_0401	KTLIITRTATNATTT	x	x	x			x	1732.67	1922.33	3313.67	2506.33	3866.33	3268.67	2237.33	2739.67	2971	1525	1959	2901.33	13317	2803.67	3104	1595.67	5497.67	1666	1842.67	1591	1933.67	1375.67	1527.33	54348.3	63143.3	1829	2629.33	1796	2146.33	1384	1941.33	1927.67	2237.67	3009.67	2253.67	1679.33	1536.67	1679.67	1192.33	1643.67	1937.33	1711
00_EBV_BLLF1_0405	ITRTATNATTTTHKV	x	x	x			x	1401	2446.33	2007.67	4087	4445.33	1509.67	1408.67	1498	4068.33	1379.33	1512.33	2342.33	1474.33	2271	3651.33	1865	1926.33	2290.67	1289	1566.33	1226.67	3231	5894.67	4638.67	62468	1608.67	1628	1091	2519.67	2458	1578.33	2184.33	1049.33	1525.67	3052.33	1373.67	1174.33	2502	1080.33	1651.67	4149.33	1762.67
00_EBV_BLLF1_0409	ATNATTTTHKVIFSK	x	x	x			x	1320.33	1729.33	1409.33	1325	3111.33	1304	1951	1597.67	1477.33	1344.67	1826.33	1759.67	1870	1855	3169.33	1302	1687.33	1358.33	1188	1333.67	1107.67	1064.67	12598.3	4357	63690.7	1564	1557	1088	2219.67	1473.33	1154.33	1446.67	998.667	993.667	1344	1423	1071.67	1159	1064	1358.33	1247	1144
00_EBV_BLLF1_0413	TTTTHKVIFSKAPES	x	x	x			x	1378	2084	1295.67	1201	3073.67	1280	1397.67	1544.33	2493.67	1147.33	1690	1354.67	1582	2090.33	2659	1094	1244	1261.67	1215.67	882.333	1134.33	1389.33	1072.33	786	871.667	1570.67	1130.67	913	958	1148.33	1067.33	1407.33	1034.67	1484.67	1490	1496	1471.67	1657.67	786.333	1146	1084	1515.67
00_EBV_BLLF1_0417	HKVIFSKAPESTTTS	x	x	x			x	1032.67	873	2063.67	1110.33	3942.67	924.333	1212	945.667	2034.67	958.667	1419.67	1355.33	943.667	1965.67	1560.67	15680	1200	928.333	831.667	1192	1147.33	807.333	762.667	827.333	828.333	1026.33	884	946.667	876.333	804.333	936.333	1074.33	1112.67	867.667	1085.67	1283	1007.67	1148.67	733	979.333	927.333	1042
00_EBV_BLLF1_0421	FSKAPESTTTSPTLN	x	x				x	1013.33	1181.33	1709.67	1777.33	2744.33	1504	1772	1730	1889.33	928	13446.3	1477.67	967.333	2249.33	1750.67	1089.67	1374.33	4892.33	946	919.333	1219	1383.33	1088	904.333	888.667	1510	1156.33	1172	930	1236.33	1165.67	1029.67	1226.67	851.667	1705.67	1297	1213.33	1123.33	765.333	985	1092.33	1461.67
00_EBV_BLLF1_0421	FSKAPESTTTSPTSN			x				1011.67	948	1162	1878.67	3079	1496	3037	1058.67	2617	1016	2142.33	1123.33	1013.67	1531.67	1974.33	1098.67	1616.33	1974.67	835.333	995.333	971	1215	828	851	872	998	979.333	800.333	842.667	986.667	813.333	1022.67	1095	813	956	778.5	1000.67	909.667	760.667	827.667	879.333	1127
00_EBV_BLLF1_0425	PESTTTSPTLNTTGF	x	x				x	899.333	891	950.667	1049	1964	1094	1112.67	1093.33	1110.67	915	6244.33	1129	1036.33	1690.33	1355.67	1020.33	1285.5	1268	776.667	1037	1048.67	993.333	749.667	840.333	924.333	938.667	847.333	870.667	1001	994	785.333	921.667	937.667	825.667	873	875	892.667	846	697	789.667	1209.67	1011
00_EBV_BLLF1_0425	PESTTTSPTSNTTGF			x				1108.33	909.667	950.667	996.667	2244.33	1072	1203	1098	1143.33	935.333	1534	1249.67	1157.67	1644.33	1364.67	986	1121.33	1086	806	981.667	1022.67	1295.33	809.333	841.667	845	911.333	937.333	781	1276.33	1008.67	839	943	1197.33	792.667	735	781.333	901.333	882.333	758.667	801.667	885.333	1218.33
00_EBV_BLLF1_0429	TTSPTLNTTGFADPN		x					812	858.667	964.667	1010.67	1153.67	1149.33	937	908	1187.33	836.667	893.333	998.667	981.667	1748.33	1030.33	923.667	1116.67	927.333	829.333	742	1180.33	761	758.333	781.667	800.667	861	954	748	969	976.333	695.667	1129.67	872.667	819.333	851.667	813.667	872	879.667	693.667	799.667	776.333	12886.7
00_EBV_BLLF1_0429	TTSPTLNTTGFAAPN	x					x	808	814	1028	1178.33	1801.33	1563	1855.33	1191.33	1587.67	892.333	1020.33	1193.33	1064.33	1897	1025.33	1107.33	1400.33	1276.67	869.667	848	1066.67	875.333	859.333	815.667	812.333	813.667	894.333	816.667	882	1121.67	762	954.333	934	814.333	862.333	813.667	898.667	912.333	783.333	962	843	21342.7
00_EBV_BLLF1_0429	TTSPTSNTTGFAAPN			x				801.667	836	1086.33	1259.33	2132.33	1312	1515.33	925.333	2117.33	854.333	1034.67	1006	1120	1499.67	1089.67	996.667	1464.67	1087.5	819.667	972.667	1232	802.333	830	745.333	851	806.667	881.667	804	1354.67	931.667	848.667	866	995.667	837.333	905.667	806	947.667	826	739.667	920	824.333	1329
00_EBV_BLLF1_0433	TLNTTGFADPNTTTG		x					808	869	1027	1122.67	2129.33	1097.33	1054.33	988	1106.33	858	940.333	1074.67	1382.67	1523	1073	2041.67	1298	1073.67	911	828	1192.33	832	769.5	816.667	866	935	874.667	816	1042.67	975.667	746.333	986.333	898.667	820.667	870.333	880	837.333	909.333	728.333	879	816.667	2916.67
00_EBV_BLLF1_0435	NTTGFAAPNTTTGLP	x		x			x	813	2355	1114.67	1080.33	1756	1261.33	1015.67	937	1317	810.333	865.667	1254	1201.33	1510	1094.33	1227	1049.33	1115.33	849.667	773	1070.67	1173.33	922.667	961.333	858	909	818.333	788	1683.67	967	757.333	1021.33	921.667	794.333	868.667	835.333	875.667	868.333	730.333	832.667	901.667	1002.67
00_EBV_BLLF1_0437	TGFADPNTTTGLPSS		x					871.333	897	1058.67	989.667	1914	978.333	944	1002.67	1219.33	841	926.667	1151	1132.67	1272	1002.67	938.667	1044.33	934	828	751.333	1100.33	851.667	841.333	902.333	801.667	913.667	834.667	712	1009.67	876.333	798.667	1091.33	939.333	803	909	831.333	869.333	902	768.667	788.333	836.667	912
00_EBV_BLLF1_0442	PNTTTGLPSSTHVPT	x	x	x			x	835.667	3759	1063.33	938.5	1565	1150	975	999	1561.67	825.333	944.333	1079	946	1418	1163	967.333	1150	1258	1465	797	1125.67	759.333	2401	874.333	796	845	797.667	742.333	937.333	818.333	772.5	1016	865	803.333	795.667	871	859	841.333	717.667	774.667	852	943.333
00_EBV_BLLF1_0446	TGLPSSTHVPTNLTA	x	x	x			x	779.667	872.667	903.333	1009.33	5780.33	1012	825.333	869.333	1025.33	838.333	871	1035.67	966	1242.67	916.333	965	1067.67	845.333	808.667	730	1192.67	852.667	925	792.667	718	915.333	820.333	808.333	950.667	854.333	756	892.333	948	821.667	774	773.333	794.667	851	764.333	775.667	720.667	859
00_EBV_BLLF1_0450	SSTHVPTNLTAPAST	x	x	x			x	953.667	819.667	910	1011.67	1341	924.333	1018	1023.33	1523.67	813.667	922	1255	940.333	1318.33	1057	1123	970.667	1099.67	751.333	706.667	1181	825.333	759.333	743.333	747.667	805.333	786.667	708.333	860	922.667	766.333	896	860	825.667	837	710	813.333	789.667	679.667	701.333	750	828.667
00_EBV_BLLF1_0454	VPTNLTAPASTGPTV	x	x	x			x	888.333	944	1263.33	1089.33	1715.33	945.333	1507.67	1019	1088	843	1252	1092.67	982.333	1373.67	1395	1205.33	2033.67	1362.67	752	744	1210	960.333	762.5	840	776.333	1026.33	1135.33	774	920.333	1000.67	778.667	938.333	955.667	971.333	2151.33	831.667	912	957	748	1024.67	764	951.333
00_EBV_BLLF1_0458	LTAPASTGPTVSTAD	x	x	x			x	973.667	980.667	1315	1846	1314.67	1657	2483	1144	1283	954	1049	1335.33	1123.67	1711	1455.5	1500.67	1127.33	1209	920.333	839.333	1148	961.333	770.667	884.667	948	931.667	906	808	905.667	1171.33	721	992.333	948	841	1044.67	823.333	889.667	958.667	740	899.667	783	1363.67
00_EBV_BLLF1_0462	ASTGPTVSTADVTSP	x	x	x			x	850.667	906.667	1078	1131.67	1075	1372.33	863.333	962.333	1205.67	848.333	924	1103.67	988.667	1559	1023.67	1091	1029.33	1041.67	802	774.667	1327	806	732.667	925.667	845.667	920	828.667	750.333	951	992.667	787.667	906.667	939.333	866.667	896	864.333	883.667	895	757.667	809.667	802.333	891.667
00_EBV_BLLF1_0466	PTVSTADVTSPTPAG	x	x	x			x	795.667	810.667	991	915	977.333	936	985.333	925.667	1300.33	828.667	859.667	985.333	898	1213.67	957.333	1112.33	1046.33	904	816.333	684.333	1072.33	746.667	747.667	783.667	773	917.667	831.667	738.667	887	841	719.333	913.667	907	794.667	867	786.333	940.667	846.333	701.333	771.667	865	887.333
00_EBV_BLLF1_0470	TADVTSPTPAGTTSG	x	x	x			x	826	790.333	914.667	984.667	1817.33	966	931.667	1002	995	821.333	887	1043.33	1195.67	1422.33	1025.67	1017.33	1034	928.667	808.333	732.333	1201.33	854.667	887	781.333	706	847	871.667	907.667	975.5	845	743	903.667	894.333	787.333	802.333	1166.67	807.667	893.333	727.333	784.333	865.667	831.667
00_EBV_BLLF1_0474	TSPTPAGTTSGASPV	x	x	x			x	819.333	817	980	978.667	960	978.333	922	1025.33	983	833.667	1003	1016.67	983.667	1126.33	1006.67	926.333	1000.67	904	781.333	687	1059.33	727.667	859	847.667	785	866	861	754	917	874	751.667	937	873.667	822	874	1107.67	829.333	1006.33	696.667	777	808.667	874.667
00_EBV_BLLF1_0478	PAGTTSGASPVTPSP	x	x	x			x	828	834	990	928	1030	1075.33	923.333	923.667	931.667	893.333	910.333	968	956.333	1344	1002.33	1013.33	982.667	951	817.667	748	1289.33	804.667	916.333	980	707.333	865.333	793.667	718	898.667	899.667	826.667	864	877.667	798.667	767.333	1028.33	817.333	1090.33	714.333	869	786	867
00_EBV_BLLF1_0482	TSGASPVTPSPSPWD		x					833.333	1863.33	1115.33	1517	1210.67	1529	1932.67	1056	1466.67	933	913.667	1239	1217	2200	1184	1090.67	1091.33	1080.67	907	794.333	1339.33	841	829	832.333	829	1131.67	1145	788.667	919	950	811.333	992	1038.33	874.667	960.333	825	919	928.667	760.333	812.333	993	1143
00_EBV_BLLF1_0482	TSGASPVTPSPSPRD	x		x			x	778	833.667	901	1083.67	1030.33	1109.67	1706	1073	1076.67	820	899.667	1106	1039	1369	963.333	1062.67	958.667	1021.67	807.333	739.333	1034.33	774.667	911.5	760	762.333	826.333	811.667	738.333	788	929.667	717	936.333	856.333	769	810	785	802.667	866.667	714	756	764.333	932
00_EBV_BLLF1_0486	SPVTPSPSPWDNGTE		x					873.333	1082.33	1105.67	936.333	1213.67	1205.33	1038	1165.33	1091.67	859	997	1206.33	1130.33	1675	1049.67	1106.5	1196	1136.33	877	853.333	1173.67	910	868.333	805	777	930.333	828.333	767.333	942	1039.67	720.667	929.333	936	835.667	893.333	821.667	788.667	955.667	838.333	827	889.667	933.667
00_EBV_BLLF1_0486	SPVTPSPSPRDNGTE	x		x			x	779.667	1681.67	994.333	953.667	1040	1026.67	940	1107	1048.33	838	810.333	1142.33	1036.67	1505	1077	990.667	982.333	1004	848.667	731.667	1184	737.333	751.667	791.667	779.667	807	943	762.667	826	906.667	724.333	907.333	929	815	802	833.5	847.667	875	723.667	748.667	863.333	851
00_EBV_BLLF1_0490	PSPSPWDNGTESKAP		x					889	1202	1089.33	1110	1230.33	1577	1008.33	1041.33	1159	872.333	1061.67	1171.67	1254.33	1457	1278.33	990.333	1005.33	1062	866.333	740.667	1042.67	844.333	791.333	774	876.333	1020	906.667	788	986.5	1128.33	796.333	998.667	943.333	816.667	953.667	883	1035.33	892.333	793.667	846.667	811.667	969.667
00_EBV_BLLF1_0490	PSPSPRDNGTESKAP	x		x			x	809	966	917.667	975.667	1090.67	1659.67	958	1049	1038.67	803.667	983	1088	1038.67	1539	1036.33	1069.33	987.667	1053.33	1104.67	740.667	1164.33	841.667	803.667	773.333	757.333	878.333	836.333	735.333	812.333	1133.33	789.333	845.333	897.667	782	821	802	859.667	913.667	745.333	819	775.667	944
00_EBV_BLLF1_0494	PWDNGTESKAPDMTS		x					897.667	887	972.333	897.333	1085	987.667	952	940	977.333	805	945.667	1120.67	1127	1437.67	916.333	1079	1010	1485.33	874.667	892	1116.67	831	795.667	759	760.667	865.333	804	722	894.333	1039.33	690.333	916.333	948.333	808.333	833.667	828	805.667	897.333	760	811.667	753.333	826.667
00_EBV_BLLF1_0494	PRDNGTESKAPDMTS	x		x			x	812	835.333	1005.33	969	944	915	847.333	860	1066	818	861.333	1077.67	860.667	1346	941.333	995.667	956.333	936.333	793	811.333	1161	846.333	747.333	766	742	848	769	723.333	822.667	901	758	890.333	901.333	812.667	768.333	834.667	843.333	855.333	671.333	766.333	787.667	820.333
00_EBV_BLLF1_0498	GTESKAPDMTSSTSP		x					808.667	858.667	909.333	1056.67	1209	965	896.333	1060.67	1063.33	845.667	976	1073.33	901.333	1241.67	985.667	926.667	891.667	966.333	861.333	942.333	1161.33	808.333	768	746	751.667	859.667	823.333	726	922.333	1059.33	774.333	1071	955.667	827.667	848.667	918	926	931.333	760	733	811.333	892.333
00_EBV_BLLF1_0498	GTESKAPDMTSPTSA	x					x	834.333	915.667	956.333	1105.67	1073.33	1029	874.333	901	1092.67	860.333	924.333	1173.67	936.333	1328	1132.33	939.667	973.333	974.333	834.667	841	1144.67	807.333	809	774	747.333	857	856.333	727.667	814	931	777.333	907	984.667	815.333	976.333	799.667	849.333	920.667	891.667	744.667	760.333	963
00_EBV_BLLF1_0498	GTESKAPDMTSPTPA			x				884.333	831.667	944	892.333	1447.33	1028	1341.67	906.333	919	907.667	970.667	1384	1111.33	1263.67	1108.67	1126.67	1103.33	938	913.333	953	1299	2667.33	812.333	811.333	732.667	874	1128	751	1219	947.667	823.333	936.333	1037	786.333	882.667	792.333	808	1012.33	700.667	804.333	996.333	926.333
00_EBV_BLLF1_0502	KAPDMTSSTSPVTTP		x					807.667	884	942.667	968.333	1085.33	973.667	1132	1078	1030.67	797.667	1046.67	1086	954	1292.33	1021	991	946.667	1030.67	745.667	1330	1117.67	898.667	732.667	844.667	735	839	787.667	788.667	839	931	754	1018.33	1007.33	826.667	824.667	831	813.667	995.333	753	796.667	817	965.333
00_EBV_BLLF1_0502	KAPDMTSPTSAVTTP	x					x	797.333	902.667	964.667	961.667	1214	1017	1069.33	1003	1088.67	845.667	937	1158.33	945.333	1408	1036.33	1081.33	963.333	1014.33	828	815.333	1191	924.333	756.667	804	761.667	890	830.667	812.333	897.667	1020.33	735.667	971.667	914.333	799.333	859.333	831	813.667	933.333	755.333	779.667	791.667	939.667
00_EBV_BLLF1_0502	KAPDMTSPTPAVTTP			x				800	1221.67	1133.67	972.333	1613.67	933.333	1489.33	871	1106.33	885.333	1054	1115.33	1077.67	1164.67	1339.67	1042.67	1064.33	949	797	871.333	1378	952	827	862.333	757	1038.67	1175.33	1130.67	940.333	940.333	780.333	1098	924.333	864.667	925.333	809	993.667	1213.67	789.667	758.667	987.333	1034
00_EBV_BLLF1_0506	MTSSTSPVTTPTPNA		x					907	1015	1024.33	1118.33	1140.67	1116	938	1040	1035.67	879	934.333	1164	1136.33	1493.67	1061.67	1030	1081	1040.67	1032.67	774.333	1116.67	815.667	860.667	733	774	910.667	863	741.333	892.667	1256.33	814.667	1222.67	1001	880.667	1010	845.667	927.333	865	884.667	769	812.667	1057
00_EBV_BLLF1_0507	TSPTSAVTTPTPNAT	x	x	x			x	905	937	1097.33	1202.33	1248.67	1103.67	984.667	1070.33	1272.33	807.667	968	1225.33	907	1537	1091.67	1021	1118.33	996.333	926.333	710.333	1139.33	842.333	797	783	797	897	900.667	734	949.667	977.667	817.333	1098.67	1036.33	963.667	876	875.333	863.333	901	793.667	788.667	862.667	876.667
00_EBV_BLLF1_0512	AVTTPTPNATSPTSA			x				763.667	946.333	926.667	877	1184.33	1139.67	919.667	1062.33	928.333	856.667	887	1080.67	1052.33	1525.67	1240	985	1001.33	961.667	796.667	711.333	1049	814.667	749.333	785	733	849.333	830	739.333	745.667	997	783	922.667	902.333	743.333	785.667	779.667	791.333	918	734	755	771.667	829.667
00_EBV_BLLF1_0513	VTTPTPNATSPTPAV	x	x				x	838.333	1478.67	1130	1036.67	1204	1220	1017	1126	1133.33	930.333	911.667	1224	1140	1449.67	1068.67	1175.33	1181.33	1074.33	853	742.333	1249.33	812.333	787.333	804.333	790.333	935.333	946.333	1762	1042.67	1104	883.667	973.667	958	984	939.667	933	838.333	1137	764.667	837.333	1231.33	970.667
00_EBV_BLLF1_0516	PTPNATSPTSAVTTP			x				815	924.667	1102	1014.67	1288	1036	990.333	983.667	1191.67	847	972.333	1121	1036.67	1394	1107	1076.33	1122.67	978.667	862.333	739.333	1127.67	873.333	788.667	742.333	722.667	955.667	942.333	755	796.667	881.667	833	912	963.667	883	915.667	800.333	853.333	887	726.667	781	819.333	873.333
00_EBV_BLLF1_0517	TPNATSPTPAVTTPT	x	x				x	826	853.667	1191.67	957	1084.67	1128.33	1132.33	902	1038	817	945	1028.67	1029.33	1142.33	951.667	930	987	909.333	801	722.667	1009	771.333	750.333	778.333	739.667	926.667	887.333	737.667	1178.33	959	711.667	864	871.667	797	779	793	797.333	829.667	741	766.667	960.667	925
00_EBV_BLLF1_0521	TSPTPAVTTPTPNAT	x	x	x			x	897.667	1260.67	1217.67	1059.67	1179.33	1076.33	1108.33	982	1309	841.667	961.667	1311.33	1067.67	1414.67	1118.33	963	997.667	960	883	739.667	1029.67	744.667	733	773.333	753	974.667	925.333	763.667	951.333	844.333	819.667	1034.67	953.333	822.333	929.667	798	855.333	956	743	748.5	997	914
00_EBV_BLLF1_0526	AVTTPTPNATSPTLG	x	x	x			x	789	1159.33	957.667	974.667	1066.33	1019	962	1128	1041.67	814	915.667	1062.33	1027.67	1572.33	982.667	973	937	980.667	854.333	704	1178.67	776.667	736.667	761.333	763	845.667	813.667	772.333	886.667	913	801.333	860.333	961.333	837.667	837.667	860.333	846.333	872	713	813	940.333	914.333
00_EBV_BLLF1_0530	PTPNATSPTLGKTSP	x	x	x			x	852	7244.67	1023.67	1035.67	1729.33	1156.67	1985.33	1134	1276	860	1008	1355	1046.33	1351.33	1108.67	925	925	1029	848	738.333	1104.33	800.667	4471	755.333	736	836	809	763	937.667	912.667	833.667	923	884	806.333	1036	951	881.667	926	762.333	763	827.333	1416
00_EBV_BLLF1_0537	PTLGKTSPTSAVTTP	x	x	x			x	800.667	1113	986.333	1015.67	1127	1096.67	1150	983.333	1164	960.667	929.333	1149	947.333	1481.33	1079.33	1029.67	1095	974.333	841	693	1187.33	894	786.333	763.333	795.333	920.667	846.667	852.667	935.333	1047.67	800.667	936	908.333	865	974.667	820.333	868.333	952.333	723.333	1594.33	819.667	1521.67
00_EBV_BLLF1_0560	PAVTTPTPNATIPTL	x					x	894.667	1894.33	1715.33	1127	1466.33	1048	18031	1109.67	1049.33	964.333	1240.33	1427	1087.67	1937.33	1852.67	981.667	1042	1452.67	970	865.667	1091	1006	861.333	890.667	913.333	1059	872.333	1750.67	1300.67	961.333	1058.67	1454.33	910	2922	1561.67	904.667	1014.33	1077.67	882.333	988.333	1190.67	998.667
00_EBV_BLLF1_0564	TPTPNATIPTLGKTS	x					x	860	1058.67	987	993	1870.33	1813	954.333	1147	1140	817.333	880	1173.33	964	1651.67	1005.67	1175	987.333	1186.67	867	1541	1167.33	861.333	1522	806	770.333	827.333	803.333	804.667	864	1032.67	826.667	853	915.667	765.667	952.333	848.333	851.333	941.333	742.333	814.667	876	901.333
00_EBV_BLLF1_0568	NATIPTLGKTSPTSA	x					x	965.333	1597	1262.67	1529	1274	3548.67	1116	1186.33	1243.33	1060	1164.67	1367	1159.33	1660.33	1606.67	1061.67	1094.67	1282.67	892.667	762	1114	1143.67	7989.33	850.333	1042.67	907	1210.33	873.667	1751.67	962	824	990.667	1016.67	884.333	1368	1088.33	1091	1152.33	796.333	1021	929.333	1661.33
00_EBV_BLLF1_0581	SAVTTPTPNATSPTV	x					x	864	1150.67	1087.67	966	2096.33	1072	1011	1213.67	1131.33	944.333	978.667	1279.67	1209.33	1592.67	1123.67	1107	1137.67	1253.67	832.667	728.667	1239.33	866.333	836	841	1088.33	871.667	905.333	916	911	970	873.667	970	940.333	1037.33	933.333	875	1209.67	974	766.333	844	980.333	968.333
00_EBV_BLLF1_0585	TPTPNATSPTVGETS	x					x	3126.67	4804.33	2223.67	2492.33	4194.67	1464.67	2301	2697.33	3505	1659.33	1859	2897.67	3151.33	3224.33	2175.67	1790.67	3165.67	1899.33	1516	2024	1425.33	2742.67	1588	1674	1845.67	1761.33	1715	1524.33	1416	3508.67	1696	1709	1853	1974	2254	1839	6337	1555.33	1308.67	1359.67	1214	2072
00_EBV_BLLF1_0588	LGGTSSTPVVTSQPK			x				842.333	752.333	1043.33	1152.33	1345.33	1136.33	1006.33	1403.67	1047.67	975.333	1058.33	6902	1068.33	64623.7	1250	1010	1374.33	969.333	867.333	30841	1140.67	1550.67	794.333	810.333	767.333	948.667	1333.5	750.667	864.667	1363.67	758	1428.5	1058.67	845.333	865.333	794.667	873	1011.33	5612.5	801.333	1252.33	923.667
00_EBV_BLLF1_0589	NATSPTVGETSPQAN	x					x	1551.67	4442.67	2038.33	4417	4524	2101.67	3581.33	2619	3198.67	1154	3935.33	2109.33	2349.67	2670.67	4014	2107.67	3815.67	1917.67	1248	1436.67	2102.33	2277	1494.67	1520.33	1607	2314.33	1310	1341	1591	2073.33	1591.67	1490	1745	1806	1653	1250	2728.67	1524.67	1297	1292	1126.67	1686.33
00_EBV_BLLF1_0593	PTVGETSPQANTTNH	x		x			x	800.667	838.333	1046.33	1152.67	2429	1054.33	1134	1120.33	1095.33	819	1499	1148	884.667	1459.33	1320	1031.67	1018.33	970.333	834.667	1189.33	1190	793.667	786	784.333	840	883.667	829.333	775.667	826	1087	771.667	895	942	793	826.333	846	877.333	898.333	736.333	788	774.667	910
00_EBV_BLLF1_0597	ETSPQANTTNHTLGG	x		x			x	834	851	1099	1079	3128.33	929.333	1012.33	1025.33	1120.67	800	1120.67	1058.67	925.333	1301	1295.33	961	990	967.333	793.667	955.667	1083.33	795.667	793	765.667	800.333	877	817	766.333	917.333	888.333	823.667	893.333	946.667	820.333	869.667	819	846.667	908.667	719	817	792.333	880.667
00_EBV_BLLF1_0601	QANTTNHTLGGTSST	x		x			x	794.667	800.667	1008.33	1036.67	1950	969.667	905.333	1026.67	1015.67	780.333	1017.67	1029	860	1264.67	1132.33	1099.33	952	963	791.333	847	1477.33	809.333	772	772.667	782.667	863.333	815.333	754	814.667	928.333	730.333	867.667	931.333	810	818	791.667	831.333	831	708	777	759	836.667
00_EBV_BLLF1_0602	SAVTTPTPNATGPTV		x	x				913	1106.33	966.667	956.667	1438.67	1007.33	983	1034.33	1077	856.333	871	1164.33	1241.33	1388	1246.33	1002.33	1084	1051.67	755.333	731.333	1093.33	721	747.667	753.333	738.333	942.333	837.667	826.667	884	940.667	793.333	935	907.333	810.333	1209.67	779	796.667	859.333	744	784	852.333	936
00_EBV_BLLF1_0605	TNHTLGGTSSTPVVT	x		x			x	836.667	812	1467.33	1111.33	1169.33	1080.33	859	978.333	1131.33	796.333	936.333	1039.67	937.667	1412.67	955.333	929	1028	966.667	937.333	760.667	1086.33	772.667	774.667	797.667	780	885.667	786.667	781.667	845.667	903	756	935.667	969.667	795.333	895.333	758.667	829.667	1000.67	715	776.667	785	842.333
00_EBV_BLLF1_0606	TPTPNATGPTVGETS		x	x				777.667	990.333	973	939.333	2196.67	1095.67	930.667	1122.33	1117.33	850.333	887	1079.67	934.667	1501	970	1070	995	959	835.667	775.667	1140.67	748.333	695	767.333	894.333	890	850.667	737	907.333	1007	785.667	886	909.333	829	771	896.667	850.333	843.667	688	793.667	937.333	879.667
00_EBV_BLLF1_0609	LGGTSSTPVVTSPPK	x					x	808.667	846.667	1028.33	1026	1475.33	1168.33	954.333	959	1118.33	809.333	940.667	1081.67	916.667	1468	1012.33	1060.33	1008.33	1000	814.333	724.333	1163	772.667	767	792	773.333	850.667	813.667	796.667	984.333	951.333	757.333	915.667	947.667	848.667	843.667	852.333	871	910	709	780.333	755.333	849
00_EBV_BLLF1_0610	NATGPTVGETSPQAN		x	x				873	853.333	877.333	1058	1490.67	1024.33	1713.33	983.333	983	758.667	992.667	1102	937.667	1308	988	1154	1235	960.333	849.667	756.333	1138	752.667	783.333	766.667	757.667	833.333	781.667	741.333	1128.33	935.667	747.667	912	911.333	804	805	755.333	825.333	882	737.333	800.667	822.667	919.667
00_EBV_BLLF1_0613	SSTPVVTSPPKNATS	x					x	865.667	847	1500.33	1084	2347.33	1160.33	950	1026.33	1037	868.667	914.667	1275.67	979.333	1684.33	1098.33	1020	1038.33	1063.33	823.667	718.667	1040.33	798	930.667	894	824	930	877	1046.33	832.667	1044	809	878.333	1170.33	878.333	887.667	888	928.333	1021	749	772	932.333	913.667
00_EBV_BLLF1_0614	PTVGETSPQANATNH		x					789.667	832	997.333	993.667	1081.67	961	937	1058	1047.33	773.667	1252.33	992.667	838.667	1318	1006.67	1048.33	958.667	867.333	796.667	766.667	1125.67	732.667	800.667	764.667	790.333	798.333	813	733	875.667	837.333	787	869.667	924.333	801.667	809	861	832.667	825	730.333	744	754.333	875.333
00_EBV_BLLF1_0617	VVTSPPKNATSAVTT	x					x	836.667	867.667	1165.33	1113	1321	1122	920	1011.67	1061	862	884.333	1084.67	1002.33	1624.33	1003	1109.33	1080	992.667	856.333	731.333	1244	821.667	775.667	829.333	813	1071.67	918.333	889	893	963	822.667	955.333	906	887	894	827.667	875	950.667	731.333	802.667	798.333	857.333
00_EBV_BLLF1_0618	ETSPQANATNHTLGG		x					845	959.667	986.667	1011	1123	1033.67	968	1231	1180.67	912.667	980	1175.67	961.667	1359.33	995.333	1200.67	1028.67	990.333	809.333	848.333	1188.33	793	778.333	818	770.667	950.333	972	795.667	965.333	1060.67	795.667	887	980.667	869.333	900.667	810.333	863.667	923.333	752.667	816.667	798	929
00_EBV_BLLF1_0621	SSMSLRPSSISETTS			x				767.667	763.333	865.333	866.333	1193.67	888.333	833.333	878	981.667	828	851.667	998	873.333	1274	854.333	1258.67	932	969.667	731.667	689	1043.67	754	758.667	808.667	715	801.333	839.667	717.333	776.333	838	706.667	804	892.333	792.667	844	789.667	770.333	843.333	699.667	761.333	785.333	818.333
00_EBV_BLLF1_0622	QANATNHTLGGTSPT		x					833.333	1038	1118.33	1107	1166.33	1077.67	920.333	1109.67	1290.67	836.667	1226.67	1134.67	909.333	1631.33	992	1102.5	1164.67	988.333	875.667	765	1278	840.667	805	860.333	793.667	892	829.667	807.333	971	1031	803.333	1006	952	834	906	885.667	904.333	910.333	733	838.667	894	1008
00_EBV_BLLF1_0622	PKNATSAVTTGQHNI	x	x	x			x	882	838.667	889	944.333	987.333	924.333	886.667	994.667	1027	7738.5	819.667	1102.33	891.333	1284	962	1026.33	965.333	970.333	817	731.333	1090	754.667	773	772.667	741.667	796.333	767.333	812	918.333	899.667	744.667	918	870	816	776	771	808.333	897.667	709	763.667	745.333	941.667
00_EBV_BLLF1_0625	LRPSSISETTSHMPL			x				751.333	759.333	891.333	891.333	924.667	844.333	818	887	1011	747.667	849.333	979	839.667	1151	907.667	920	917.333	935.333	773	686.667	918.333	737	736	772	742.333	775.667	830.667	727.333	775.333	815.333	743	817	831.667	814.667	807.333	786.667	783.333	805.333	674.667	744.667	788.667	821.667
00_EBV_BLLF1_0626	TNHTLGGTSPTPVVT		x					802	1059.33	1719.33	1125.33	1221.67	1176	919	922	1143.33	808.667	972.333	1092.33	985.667	1394.67	1000	885.333	1001	872.333	880	762.667	965.667	751.333	764.333	739	756.667	886.667	916	820	1070.67	1026	798.667	901.333	936	812	1200	799	820	910.667	730	728.333	1215	865.667
00_EBV_BLLF1_0626	TSAVTTGQHNITSSS	x	x	x			x	868.333	931.333	1103	1377.67	1086.33	1240.67	941	1171.67	1294	845.333	985	1250.33	1063.33	1597.33	1183.33	1039.33	1119	1071	1003.33	772.667	1186	862.667	916	836.667	810	944.333	912.667	814	1056.67	1199.67	856.333	1145	1042	855.333	1095	906	904	1207.67	839.667	783.667	846.333	947.667
00_EBV_BLLF1_0629	SISETTSHMPLLTSA			x				764.667	804.667	892	934	1096.67	1017.33	856.667	911	1003	796.667	927.333	996.667	874.333	1140.33	886.333	916.333	948.667	870	773.667	691.333	968.333	782.667	713.333	780.333	704.333	787	819.333	709.333	754.333	866.667	691.667	788.667	823.667	789.667	802.333	816	840.667	874.667	716	732.667	748.333	816.333
00_EBV_BLLF1_0630	LGGTSPTPVVTSQPK		x					869.333	966.333	1209	1179	1332.33	1287.33	1157	1058	1206.67	886.667	1358.67	7121	988.333	61602	1457.67	1155.67	1331	991.333	922	27047.7	1055.67	1329.33	850.667	805	780.667	951	3318	801.667	1121	1152	761.333	2474.33	1256.33	815	830	775.333	1813.33	1036	3595	789	2396	1058.33
00_EBV_BLLF1_0630	TTGQHNITSSSTSSM	x	x	x			x	863.667	879.667	1104.33	1075	1128.67	1034.67	972.333	1038.67	1156	884.667	928.333	1136	964.667	1368.33	1078.33	1180.33	988.667	1040.33	827	767	1245	854.333	844.333	831.667	753.333	901.333	818.667	779	990.667	943	777.667	926.333	933.333	862	890.333	834.667	858.667	905.333	769.333	807.667	801.667	948
00_EBV_BLLF1_0634	HNITSSSTSSMSLRP	x	x	x			x	824.667	1030	1053.67	1050	1098.33	1071	920.333	1002.33	1081.33	850	928	1103	942.333	1382.33	1189.67	1113.33	1017	1018	815	723.667	1195.33	820.667	774	796.667	788	888.667	888.333	772	937.667	962.667	794.333	937.667	936.333	831.333	877.333	828	842.667	903.333	740	782.333	825.667	889
00_EBV_BLLF1_0636	TPVVTSQPKNATSAV		x	x				855.333	912.333	1072.67	1303	1069	1087.33	1001.67	1100.33	1225	993	962.333	1212.33	1054	2061.67	1084.67	1041	1147	1092.33	961.667	804.667	1187.33	725.333	875	801.667	818.667	915	888.667	846	1075.33	972	876.333	1081	1013.33	868.333	919.333	2691.33	974.333	1285	783.333	757.667	819	1020.67
00_EBV_BLLF1_0638	SSSTSSMSLRPSSIS	x		x			x	830	934.333	1024.33	1129.67	1109	1104	1026.33	1120.33	1145.33	862.667	883.667	1198.33	1023.33	1718	1101.67	1038.67	1091.33	1041.67	910.333	762.667	1201	837.333	892	865	802.333	982.333	906.667	821.667	838.333	1134	821	1006.67	984.333	903	940.667	874.667	935.667	1183.33	757.333	767.333	884	939.333
00_EBV_BLLF1_0642	SSMSLRPSSISETLS	x					x	837.667	899.333	1063.33	1072	1090.67	1017.67	1028.67	1031.67	999	801.667	931	1155.33	940.333	1505.67	1002.33	1070.67	1065.67	953.333	885.667	784.667	1291.67	771.667	777.333	806.333	782	980.333	877.667	810.667	969.667	977	790	999.667	951.667	877.667	904	852.667	999	941.333	722	799.667	777	871
00_EBV_BLLF1_0646	LRPSSISETLSPSTS	x					x	806.333	849.333	1062	1049	980.333	1158	951.333	1080.33	1055.33	864.333	896	1132	914.333	1524.67	1065.67	1033.67	1045	951.333	867	744.333	1146.33	828.333	854	930.333	799.333	963.667	870.333	771.667	868	1142	754.667	989	1006.33	927.667	949.333	874	933.667	1030.67	736	806	839	875
00_EBV_BLLF1_0653	ETLSPSTSDNSTSHM	x	x				x	799.667	941.333	1045.67	1037	982.333	1043	880	956	1072.33	849.667	895.333	1047.67	915.667	1311	970.667	1070	976	973	798.667	715	1073	803.667	804.667	805	790	887.333	867	735	1025	838	783	984.667	920.667	831.333	862.333	831.667	853.667	896	715.333	767.333	796.667	913
00_EBV_BLLF1_0657	PSTSDNSTSHMPLLT	x	x				x	815	922	1026.33	1108.67	1105.33	1062.67	988	1020.67	1388.67	874.667	934	1180	1028	1331.33	1039.67	975	1143.67	1084.67	832.333	730.333	1108	812	843.333	816	832.667	934	847	782	1027.67	1052	907.333	995.667	1057.33	939.333	868.333	864.667	1175.33	1002	726	754.333	875	970
00_EBV_BLLF1_0659	SSSTSSMSLRPSSNP		x					785	856	1023.33	1036.67	946.333	995.667	893	950.667	1066	828.333	900	1042.33	863.333	1298.67	1027.33	1048.67	995	1094	802.333	720	1116.67	813	818	823	839.667	879	875.667	743.667	809.333	1023.33	797	905.667	938	849	841.667	829	890.667	1068.67	709.333	767	863	860.333
00_EBV_BLLF1_0663	SSMSLRPSSNPETLS		x					880.667	864.333	987	1096.67	1000	1188	957	907.667	1056.67	792.667	900.667	1109	913.333	1432	1004	1061.33	997.667	1023.67	849	741	1154.67	853.667	778.333	795.333	806.5	916.333	867.667	731.667	958.333	924.333	820.667	943.667	941.333	870.333	877	817.333	831	932	725.667	795.333	786.333	879.667
00_EBV_BLLF1_0664	TSHMPLLTSAHPTGG	x	x	x			x	845.667	824.333	1048.33	1025.67	2086	1124.67	983.667	1027.67	972	807.667	891.333	1227.67	1235.67	1377.33	1285.33	1044	1024.67	996.333	1064	816.667	1165	908.667	821.667	816	703.333	875.667	803	874.333	747.333	1089.33	833	936.667	933	779	869.667	872	779	919.667	746.667	861.333	774.667	876
00_EBV_BLLF1_0667	LRPSSNPETLSPSTS		x					817.333	871.667	1139.33	1052	1302.33	1056	1000.33	983.667	1285	820	893.333	1154.33	1054.33	1538	1111	1046	1011.33	1012.67	802.667	761.333	1115.33	786.667	831	861.333	811.333	911	867.333	740.333	808.667	1047.33	888.667	894.333	1039.33	874	869	909	938	1086.67	714.667	773.333	922.667	891.333
00_EBV_BLLF1_0668	PLLTSAHPTGGENIT	x	x	x			x	823	859.667	1865.67	969.667	1353	990.667	906.667	1044	1840.67	828.667	877.333	1230.33	1557.67	1881	997.667	1045.67	1096.67	974.667	838.667	796.333	1201	837	776	815	911.667	922.667	849.667	862.333	1158.67	940	832.667	941.333	956.333	837	934.667	818.667	903.667	1198.33	705.333	1152	831	920
00_EBV_BLLF1_0672	SAHPTGGENITQVTP	x	x	x			x	938	2017.33	4916	1151	2373	1095	1690.67	1144.33	1309.67	1721	1239.33	1281.67	1596	1730	3764	1162	1405.67	993.667	898.667	860.333	1364.67	819.667	849.333	848.333	1301.33	1293.5	974	1241.33	1481.67	1140.33	1250.67	1016	1014.33	880.667	1374.67	1120.67	1064.33	1707.67	903.333	1315.33	1304	1985.67
00_EBV_BLLF1_0676	TGGENITQVTPASTS	x		x			x	831	826	979.667	970	1067.33	950.333	910.333	1057.33	1019.67	856.333	896.333	1051.33	1189.67	1668	978.667	1147.33	1038.33	965.333	841	786	1136.33	799.667	764.333	780	732.667	851.667	937.667	769	808.333	977	768.333	891.667	906.333	811.333	830.667	794	843.333	887.333	741.667	784	804.333	882.667
00_EBV_BLLF1_0680	NITQVTPASTSTHHV	x		x			x	824.333	911.667	3264	1126	1956.67	1081	1358.67	972.667	1334	1081.67	1469.67	1267.67	1390.33	1771	1280.33	1076	1050	1032.33	1143	792.667	1233.33	925.333	835	830	881.667	1342.33	1098	1045.33	1020.33	1002.67	970.667	937.667	942.667	930.333	1235	1029.33	890	1232.67	836.667	943.667	960	1229
00_EBV_BLLF1_0684	VTPASTSTHHVSTSS	x		x			x	816.667	894.333	949.333	1107.67	1344.67	1034.67	972	1298	1067.33	897	869.333	1218	1069.33	1781.67	991.667	1075	1054	966.667	896.667	748.333	1297.33	808.333	846	820.667	779	861.333	875.5	789	905	1046	794.667	903.333	949	826.667	896.333	877.333	830.667	930	761.667	779.667	777.333	835.333
00_EBV_BLLF1_0690	STHHVSTSSPAPRPG	x	x	x			x	791.667	860	1023.67	1190.67	1449.67	1100	905.667	1001.33	1116.33	817.667	952	1095.67	943	1648	1025.33	938.667	1049.67	982.667	1030	701	1109	774.667	877	793	803.667	898.333	849.5	735.333	841.667	916.667	764.333	913	919.667	826.667	962.333	873.333	846.667	985.667	799.667	803.667	815.333	890
00_EBV_BLLF1_0694	VSTSSPAPRPGTTSQ	x	x	x			x	805.333	851.667	915.667	1007.33	1196.33	982.667	872.333	1091	1052.33	802.5	882.667	1018.67	1022	3655.67	975	1010.67	989	1089.67	813.333	729.667	1053	785.333	767.333	810.667	714	828.333	824.333	749.333	777.333	901	752.667	995	925	779.333	1129	743.667	766.667	935	730	772.667	779	893
00_EBV_BLLF1_0697	TGGENITQVTPASIS		x					918.333	1030.33	1340.33	1368.33	1277.67	1434.33	1040.67	1247	1363	935.667	1021.33	1352.33	1034.67	1890	1246.33	1391	1186.67	1285.33	1032.33	793.5	1655.67	913.333	885.333	919.333	868	1065.33	1043	822	1003.67	1134.33	826	1138.67	1062.33	1011.67	981.333	1001.67	967.667	1078.67	772.333	858.667	1153.67	1051.33
00_EBV_BLLF1_0698	SPAPRPGTTSQASGP	x	x	x			x	783	843.667	1010	1068.67	996	1043.67	944.333	995.667	1090	809	912.333	1131.33	918.667	1545.67	1024	958.333	1009	971.667	826.333	720.333	1047.67	1115.33	777.667	860.667	788	867	896.667	740	798	925.667	730.333	866.667	906	820.667	872	824.667	843.333	918.667	713.667	783	806.667	897.667
00_EBV_BLLF1_0701	NITQVTPASISTHHV		x					1075.67	1477	3688	1789.33	3998.67	1745.33	1072	2103.33	1716.5	1076.67	957.5	2680	2577.33	14295.5	1757.67	1612.67	1324	1673	1469.67	831.667	2183.67	1125.67	1153	935.333	1762.33	1148	989.333	1410.67	1060	1450.5	1099.67	4103	1157	1279.33	1244.67	1347.67	1176.5	1757.67	980.667	1193.67	1040	1292.33
00_EBV_BLLF1_0702	RPGTTSQASGPGNSS	x	x	x			x	857	819.667	964.667	945.667	1014.33	959.667	923.667	1049.33	1044.33	866.333	898.333	1083.67	945.667	1458.67	1001.67	1043.33	1005	1045	795.667	751.333	1171.67	976.333	772.5	797.667	745	830	840.667	752.667	816	974	833.333	919	914	817.667	795.333	791	798	940	708.333	761.667	778.667	901.667
00_EBV_BLLF1_0705	VTPASISTHHVSTSS		x					812	815.333	1036.67	1138	1546.67	1007.33	913.333	966.667	1228.67	863.333	871.667	1174.33	960.667	1369	1003	1046.67	969	995	856	793.333	1107	806.667	881.667	789.333	743.333	903.333	819.333	782.667	820.667	996.333	803	943	902.333	840	884	875	864.667	922	746.667	808	812.667	886.333
00_EBV_BLLF1_0706	TSQASGPGNSSTSTK	x	x	x			x	795	821	1047	1153.33	1202.33	996	943	1067	1115	910	935.333	1130.33	1116.33	1463.33	1028.67	954.333	988.333	1006.33	880.667	771.667	1055.67	773	801.333	808.667	771.667	877	850	776.667	856	1365.67	1491.33	972.667	924.667	859.667	856.667	836	879	996.667	755.667	779	785.667	909.333
00_EBV_BLLF1_0710	SGPGNSSTSTKPGEV	x	x	x			x	844.333	846.333	951.667	982	1507.67	989	979	1150	1120.33	836.333	904	1112.67	1080.33	1511.33	973	1073.67	1062.67	1097	869	796.333	1154.33	826	899	824	765.333	882	836.333	758.333	872.667	957.333	807.333	918	906.667	824.333	931.333	813.667	831.667	968	810.667	800.667	831.667	898.667
00_EBV_BLLF1_0714	NSSTSTKPGEVNVTK	x	x	x			x	817.333	850	1018.67	1068.33	1111	1039.67	962	1090.67	1321.33	879.667	892.333	1165.33	1192	58235.7	3356.33	1063.67	1020.33	1058	867	766.333	1174	804.667	801.667	785.333	761	862.667	857.667	805	866.333	1042.33	749.667	933.667	906.333	850.333	976	843	872.667	964	779.333	788.667	794.333	892.333
00_EBV_BLLF1_0718	STKPGEVNVTKGTPP	x	x	x			x	1101.67	836.667	985	1022.33	1108.67	953.333	885.333	926.667	1382.67	841	986	1068.33	950.333	58655.3	1251.33	972.333	983.333	959	880.667	724	1133.67	832	796.333	829.667	794.333	837.667	827	749	851	970	751	989.333	885	834	1057.67	852	862	871	730	795.667	811.667	1056
00_EBV_BLLF1_0722	GEVNVTKGTPPKNAT	x		x			x	799.667	938	1563	1194.67	1549	1106.33	1170.67	1132.67	1341.33	1013.67	1202.33	1967	1540.67	1704.67	1077	1054	1069.67	1084.33	908.667	822.333	1240	890.667	939.333	838	909.333	1010.33	846	1040.33	850.333	1137.67	837.333	927	882.667	1026.33	941.667	881	991.667	1700	830.667	883.667	823	925
00_EBV_BLLF1_0726	VTKGTPPKNATSPQA	x		x			x	1287	823.667	924	1021.67	1421.67	1019.67	1010	1249	928.667	929.333	902	1198.67	939.667	1580.33	1019	1044	1264	974.667	835.667	945.333	1047.5	1046	1424.67	827.333	738.333	863.667	853	804.667	924	944.333	781.333	1052.33	917.333	813.667	800	779	923.667	914	723.667	804.333	785.667	892.333
00_EBV_BLLF1_0730	TPPKNATSPQAPSGQ	x		x			x	821.667	822	1006.33	990.667	1056.67	1051.67	1077.33	1123.67	1092	844.333	897	1109	949.667	1481	1046	1018	1007.33	995.333	817.333	717	1238	808.333	790.333	941.333	772.667	896.667	845.667	862.667	856	981.667	804	846.333	966.333	803.333	875.667	839	893.667	902	746	792.667	796.667	850.333
00_EBV_BLLF1_0734	NATSPQAPSGQKTAV	x	x	x			x	957	979	1603	6205.67	1070	1016.33	1011.33	1196.67	1253	837.667	949	1125.67	974	1551	8462.33	948.333	1019.67	1209	852	740.667	1162.67	831.667	841.667	781	985.333	866.333	878.333	769	1057	890.333	759.667	977.333	1449.33	867.667	1410	932	941.333	1053.33	688.333	791.333	5337.33	953
00_EBV_BLLF1_0738	PQAPSGQKTAVPTVT	x	x	x			x	3556.5	1419.67	1927	9499.33	1043.67	1532	1423.67	1499.33	1193.33	976	815.667	1049	928.667	1492.67	12834.3	1071.33	961.667	1097	910.667	883.333	1088.67	815	754	6316	62922.7	860	847.667	798.333	985.667	981	788.333	1001.33	3526	880.333	1642	1029.33	929.667	879.667	706.333	822.333	15670.3	1348
00_EBV_BLLF1_0742	SGQKTAVPTVTSTGG	x	x	x			x	920.333	810.333	1083.33	1421.67	1085.67	1170	973.667	878.667	1217.33	849.667	955.667	1077	885	1238	1055.33	1075.33	1038.67	932.333	931.667	825	1173	753.667	768	1289.33	44820.7	895	846.333	813.333	938.667	940.333	734.667	1242	896	839.333	828.333	854.333	839.333	857.667	734	781.667	877.333	866.333
00_EBV_BLLF1_0743	GEVNVTKGTPPQNAT		x					817.667	970	1173	1014	41068.3	965.333	1110.33	974.333	1057	864	888	1357.33	937	1321.67	958.667	1053	977.333	970.667	824	733	2856.5	893	19455.3	856.333	782.667	884.667	881.333	761.333	809.333	1367	776	904	912.333	832	807	870.667	1870.33	1270.33	764.333	992.667	793	879.333
00_EBV_BLLF1_0746	TAVPTVTSTGGKANS	x	x	x			x	824.333	840.667	972.667	1104.33	976.333	1126.67	865.667	987.667	1208.67	808.667	906.667	1089.33	897.333	1406	994.333	947.333	960	1007	857	700.333	1027	772.333	823	775.333	731.333	874.667	857.333	750.333	821.667	940.667	791	919.333	950.333	801.667	850.667	799.333	848	869	734	764	860.667	861.667
00_EBV_BLLF1_0747	VTKGTPPQNATSPQA		x					998.667	1756	1115	1049.33	43913.7	1003.67	932	1022.33	999.333	981	892	1172.67	900	1292	970	943	1042	906.667	824	757	6241.33	791	19768.3	1059	802.333	891.333	851.333	751.333	971.667	1350	809.333	980.667	952.333	790.333	863.333	820.667	2574	983.667	913.667	1289.67	829	911.333
00_EBV_BLLF1_0750	TVTSTGGKANSTTGG	x	x	x			x	857	896.333	1058.67	1015.33	1026	1129	970.667	985.667	1316.33	836.667	926.333	1131	887.667	1347.67	1057	1110.33	1098.67	1048	877.333	730.667	1220	830.333	797.667	805.333	753.667	861.667	822	758	1111	913.333	761.667	914.667	997.333	849.333	880	885.667	827.667	864	729.333	777.667	818	904.333
00_EBV_BLLF1_0751	TPPQNATSPQAPSGQ		x					773.667	840.667	1593.67	1041.33	1018.67	1007.67	951.667	1010	1051	898.667	900.667	1074	929.667	1286.33	940.667	998.333	927.667	982.333	839.333	711	1101.67	830	989.333	782.667	790	849.333	822	807.667	831	903.333	818.333	862	974	843.333	889.667	836.333	879.667	888.667	724	818.667	875.667	853
00_EBV_BLLF1_0754	TGGKANSTTGGKHTT	x	x	x			x	840	948.667	1186	1212.67	1141.67	1174	888.667	1039.33	1756	1012.67	901.667	1077	947	1477.67	1883	969.333	1064	1003.67	894.667	737.667	1088.33	812.333	1002	772.667	731.333	882.333	56536.7	745.667	1495.33	977.667	833.667	1142	945	824.333	924.333	840.667	888.667	952.333	720	771.333	882.333	835
00_EBV_BLLF1_0758	ANSTTGGKHTTGHGA	x	x	x			x	818.667	801.333	953.667	1009	960.667	995.667	854.333	1027.33	1051	843.333	977	1050.33	940	1367	951.333	1115	966.667	1062	870.333	707.333	1154.33	780.333	828	767.333	740	800.667	811	741.333	963.333	960.667	1019	886	920.333	795	802.667	789.667	776	858	738.333	787.333	812.667	877
00_EBV_BLLF1_0762	TGGKHTTGHGARTST	x	x	x			x	786	865	993	1073	1130.67	1060.33	874	1036	1326.33	799.333	933.333	1176.67	937.333	1450	1073.33	1000.67	1043.67	997.667	882	719	1186.33	813.333	830	801	820	840	909.333	808.333	855.667	1002.67	783	990.333	897.333	840.667	829.333	797.333	812.667	906.333	706.333	796.667	801	878.667
00_EBV_BLLF1_0762	RYNATTYLPPSTSSE			x				786.667	961.333	1079.33	1036.67	1072	1370	897.667	905.667	1092.67	804.667	978	1121.67	953.333	1415.67	954	874.667	937.667	5760.33	761.333	674	1031.33	801	829.667	894.333	1722.67	814	856	729.333	814	860	763	934	858.5	803.333	824.333	1340	825.333	930.333	726.667	776.667	864.667	853.667
00_EBV_BLLF1_0766	HTTGHGARTSTEPTT	x	x	x			x	786.667	856.333	1180.33	1050	1574.33	1044.67	1024	1044.67	1183	920	909.333	1201.67	967.333	1648	1143	1056.67	1129.33	1031	859.333	961	1188.33	813	844.333	759.667	723.667	924.333	863.333	805.333	798	1009.33	771.667	1056	898.333	836.667	820.333	856.667	853	942.333	765.667	836.667	862	901.667
00_EBV_BLLF1_0766	TTYLPPSTSSELRPR			x				809	875	1037.33	1103.33	1110	1141.33	970.333	1009	1121	838.667	942.667	1124.33	962.667	1436	1040.33	1035	1037	2931.67	836.667	771.333	1117.33	848.667	763.333	790.333	775.667	907.333	851.333	770	859.667	894.333	764.667	893.667	924.667	874.667	870.667	924.667	859	897.333	733.667	804.333	785.667	878.333
00_EBV_BLLF1_0770	HGARTSTEPTTDYGG	x	x	x			x	813	894.333	1070	1039.33	1932.67	1069.33	1085.67	968	1139.33	869.667	1057.33	1277.33	898	1523.67	1173.33	1093.33	1116.33	1055.67	842.667	815.667	1143.67	912.667	780.667	796.667	772.667	1009.67	875.333	884	840.333	987.667	860	950	971	832.667	885.333	918	864	940.667	767.667	848.333	861.667	920.333
00_EBV_BLLF1_0770	PPSTSSELRPRWTFT			x				823.667	866.667	1100.33	1059.67	1136.67	1236.67	1004.33	1071	1194	835	956	1164.67	1041.67	1464	1131.33	1022	1058	1126.33	905.667	735	1091	842	808.667	788.667	795.667	965	849	784	868.333	927.667	775	992	1028	842.333	873.333	1000.33	973.333	984.667	756	792	820.667	922.667
00_EBV_BLLF1_0774	TSTEPTTDYGGDSTT	x	x	x			x	893.333	963	1060.33	1094.67	1176	1071.67	1050	1162	1260.67	856.333	1009.67	1193.67	995.667	1706.67	1046.33	1302.33	1030.67	1090.33	880	839.667	1121.67	873.667	806	816.333	757.333	950.667	862.667	800.333	898.333	1199.67	766.667	1095	963	850	878	824.333	853	2207.67	744.667	936.333	861	924.333
00_EBV_BLLF1_0778	PTTDYGGDSTTPRTR	x		x			x	833.333	922.667	1064.67	1084.33	1014.33	1003.33	921.333	1066	1145	815.667	954.667	1098.33	950.667	1392.67	2902.67	993.667	1007	994.333	824.667	694	1115.67	826	807.667	838.667	785.667	893.667	875.667	1431	860	1010.67	733.333	930.667	942.667	818.667	861.667	846	830.333	910.667	738.333	788	803.667	930
00_EBV_BLLF1_0782	YGGDSTTPRTRYNAT	x		x			x	1085.67	1064	1872	1005	2520.33	1310	1151	1395.33	2130.33	848	990	2138.33	1408.67	2330	8193.67	1055.33	1374.67	1424.33	1159.33	857.667	1340	1073	853.333	1128.67	776.667	958.333	830.667	3964.67	897	1148.67	870.667	1075.67	969.667	1093	900	1088.33	870	1237.67	727.667	875	971	1948.67
00_EBV_BLLF1_0786	STTPRTRYNATTYLP	x		x			x	1319.33	4289.33	3332	3037.33	4897.67	3029	3042.67	2986.33	3607	1714.33	2859.67	2504.67	2425	6146.67	8447.33	1527	2018	4693	1705	937	1455	8973.33	2544.67	2128.67	1599	2067.33	1870.33	7192.33	2797.33	3973	2749	4612.67	2142.67	2036.67	2358.33	3613.33	2068.33	2625	1773	3064	4605.67	4999.67
00_EBV_BLLF1_0792	RYNATTYLPPSTSSK	x	x				x	842.667	1074	1119.33	1374	3026.33	3023.67	2281	1085.67	1398	880.667	1343.33	1376.67	2102.33	1683.33	1163.33	931.667	1024.67	7776.33	976.667	749.333	1112.33	1179.67	975.333	1020.67	1885.67	966.667	906	1022.67	974.333	1302.33	814.333	1082	1306.67	833	946.333	2448.67	879	977.333	859.667	973.333	1358	988
00_EBV_BLLF1_0796	TTYLPPSTSSKLRPR	x	x				x	798	899.333	1044	1035.67	1112	2109.33	1185	1146.67	1089	841	1027.67	1136.67	1791	1566	1507.67	1111.33	994	5762	886	739	1198.33	891.667	879	806.667	776	957	887.667	802.333	867	1069	873.667	959	955	794	860.333	1433.33	831.667	941	752.333	850.667	1197.67	961.667
00_EBV_BLLF1_0799	PTTDYGGDSTTPRPR		x					829.333	920.333	1009.67	1055.33	995.333	1057.67	978	1062.33	1179.67	802	996.333	1037.33	930	1506	2034.67	1020	998	994	827.667	714.333	1126.67	845.667	790	832.667	785.667	887.333	809	867.667	965.667	960.667	753.667	983.667	925	791	875	837	831	889	711.333	834	825.333	905.333
00_EBV_BLLF1_0800	PPSTSSKLRPRWTFT	x	x				x	1191	3341.67	2757.67	2868	4634.33	4368.33	56147.7	2428	4828	1551.67	2395	3577.33	15330	7557.67	20843.3	3832.33	3293.67	4520	2716	49930.7	1901	2371.33	7493.33	1615.33	6200.33	2125	2309	1808	3342	2560	5070.33	3363.67	1781.67	6044.33	2336	3000.67	6221.33	5120.67	1775.33	2237.67	11648.3	3910
00_EBV_BLLF1_0803	YGGDSTTPRPRYNAT		x					880.333	911.667	1992	1287	1644.33	1070	1031.67	1194	1787.33	859.333	1003.33	1492	1157.33	1471.33	6810	969.333	1040.33	1223	904.333	750.333	1141	1005	850.333	1255.67	800.333	963.333	997.667	2237.67	946.667	1061.67	814	1059.67	1020.33	858.333	931	944.333	1077	1086.67	766	826	899	1256
00_EBV_BLLF1_0807	STTPRPRYNATTYLP		x					865.333	814	992	1044.67	1032.33	1136.33	1016.67	1128.67	1096	882.333	902.333	1159.67	963.333	1474	959	1079	1028	1323.67	827	757.333	1156.67	864.667	812.333	834	761	828.667	839	1971.33	859.667	1067.33	755.333	942.333	919.333	801	779	896.667	853.667	920.333	714.667	831	872	914.333
00_EBV_BLLF1_0807	LRPRWTFTSPPVTTA	x	x	x			x	2538.67	2864	3967.5	1894.33	7394.33	2486.33	7110	2660	3413	1872.33	2807	3966	4018.67	6006	4929.33	5433	6849	2745	1627.33	1472	3231.67	7766.33	3793	1718.67	1593.67	2328.33	1745.67	4422.67	1854.5	2654.33	4892.33	3458.33	2235	5675.33	3635	3265	5419	2630.67	1838	3351	3545.33	5207
00_EBV_BLLF1_0811	WTFTSPPVTTAQATV	x	x	x			x	977.333	958.667	4605.33	1144.33	1808.33	1099.33	1092.67	954.333	1403.67	1332	1458	1327.67	1389	1828.67	1524	1230	3558.67	945.333	882	952	1595.67	3283.33	790.667	1073.67	872	1867.67	1265.33	1276	1225.33	1028	955	2828	904.667	1622.33	1772	960.667	1308.33	1311.33	790.667	929.333	923	1770.67
00_EBV_BLLF1_0815	SPPVTTAQATVPVPP	x	x	x			x	1038	895.333	1031.67	1035	1134.67	1138	962.5	1017	1117.33	832	834.333	1157.33	914	1365.67	1069	916.333	1024.33	981.333	859	728.333	1008.67	2208	797.667	847.667	776.333	870	851	760.333	836.333	990.333	763.667	1032	1057.67	817.667	844.667	793.333	986.333	923.5	732	849.667	831.333	975.667
00_EBV_BLLF1_0819	TTAQATVPVPPTSQP	x	x	x			x	892.667	965.667	1112.67	1039.33	1447.33	1037.67	979.333	1148	1071.67	1110	846.667	1128.67	1030.67	1432.67	1446.33	1140.33	1050.33	1161.67	881.667	757.333	1145.67	1846	2152.67	882.667	811.333	942.333	966.667	754	849	1030.33	898	968.333	960	819.333	889.667	857.333	888	915.667	758	834.667	764	1032.33
00_EBV_BLLF1_0823	ATVPVPPTSQPRFSN	x	x	x			x	884	1129.67	1591.67	3479.67	1771	2334.67	4019	1158.67	6428	1124.33	2068.33	1229	1254	1574.33	2847.33	1500	1555	1117	960.333	832.333	1105	1744.33	3025.67	1244.33	1187.67	907.667	2192	1540.67	918.333	1094.67	837.667	999.667	1172.67	841.333	992.333	931.667	1913.67	985.667	785.667	897	913	1442.67
00_EBV_BLLF1_0827	VPPTSQPRFSNLSML	x	x	x			x	1012.33	2028.67	2175.67	2932.33	1433.67	1680.33	3584.33	1461.33	1258.33	1079	1611.33	1290	2445.67	1826.33	3618.33	1003	1599	1163.67	1059.33	813.667	1202	1943.33	918.333	1197.33	1729.67	1170.67	2092.33	1472.67	1105.67	1490	1521.33	1008.67	1074	1480	1533.67	2558	1157.67	1095.33	817.333	1107.67	905.333	1604.33
00_EBV_BLLF1_0831	SQPRFSNLSMLVLQW	x	x	x			x	851.667	913.667	1206	1103.33	1104.5	1250	948.667	1204.33	1386.33	873.333	935.667	1219.33	978	1671.67	1190.33	1181	1134.33	1223.33	859.667	757.333	1274.33	1075	870.333	887.667	937	902.333	924.333	942.333	955	1044.67	801	1047	971.333	862	990.667	936	904	1037.33	826.333	901.333	825.667	988.667
00_EBV_BLLF1_0835	FSNLSMLVLQWASLA	x	x	x			x	932	1052.33	1427.67	1626.33	2069	2005.67	1895	1292.67	2411	1249	1830.67	1447	1455.33	2443.33	1719.33	1261	1436	1228.67	1448	763.333	1363.33	911.333	944.333	872.333	991.667	1017.67	1326.33	925	1120	1330	989.667	1306.33	1125.33	931.333	1588	1279	1064.33	1050.67	906	1234.33	1133	1037.67
00_EBV_BLLF1_0839	SMLVLQWASLAVLTL	x	x	x			x	964.333	1130.33	1358	1509	1380.33	1617.67	1077	1557.67	2316	1009	1152.33	1297.67	1088.33	1745.67	1408.33	1350.67	1269.67	2540.67	1096.33	862.333	1832.67	957.667	882	960.667	910.333	1263.67	1022.33	921.667	1126.33	1151.33	847.667	1246.33	1262.67	1003.33	1025.33	1032.67	959.333	1030.33	787	945	848.667	1142.67
00_EBV_BLLF1_0843	LQWASLAVLTLLLLL	x	x	x			x	823.667	951.667	1183.67	1257	1150.67	1257	1041	1196	1351.67	894.667	982	1226.67	1020.33	1657	1207.67	1096	1260.33	1171.33	1002.33	762	1370	893.333	868	901.333	851.667	941.667	881.667	823.667	873.333	1108	800.667	1048.33	1034.33	912	993.333	918.667	953	1001.33	734	878.333	889.333	1007
00_EBV_BLLF1_0847	SLAVLTLLLLLVMAD	x	x	x			x	875.667	966.333	1128.67	1182.33	1230.67	1290.67	980	1169.67	1207.67	873.333	922.667	1239.33	985.667	1519	1120.67	1179.33	1209	1203.33	851	731.667	1340.33	823.667	794.667	850.333	796	905	847	794.667	942.333	977.667	761	1055.67	971	907.333	958	884.667	924.333	982.333	739	943.667	831.333	909.667
00_EBV_BLLF1_0851	LTLLLLLVMADCAFR	x	x	x			x	1247	1048	2252	3492	2209.33	1404.33	1239.67	1229.33	5698.33	1611	1285.67	2144.67	2665	2046	2102.67	1200.33	1775	2264	2681	767.667	2577.67	955.667	919.333	973.333	942.333	1029	1128.33	877.333	999	1168.67	1109	1146	1215.67	1111.33	1100	1113.33	1040.33	1482.33	1640	1984.33	983.333	1125
00_EBV_BLLF1_0855	LLLVMADCAFRRNLS	x	x	x			x	1819.33	2255.67	3463	3912.33	9277	3055.67	3350	3901.67	6376.67	2986.33	2524.67	3883.67	5457.33	6125	3153	1936.33	3170.33	2616.33	2247.33	1344	3411	1869	1995.67	1823.67	1672.33	2659.67	3058.67	1749.33	1597.33	2777.33	2481	2780.33	2484.67	2180	3016.33	2974.33	2158.67	3294.33	1685.67	2768.67	2404.67	2839.67
00_EBV_BLLF1_0859	MADCAFRRNLSTSHT	x	x	x			x	980.667	2170	2487.33	1950.67	23797.7	2625	2039	2058.33	3315.33	2405	2441	4378.33	2250.67	5442	2873.33	1635.33	2563	2538	2023	1194.33	1428	1955.33	1937.33	1359.33	1501.33	3010.33	1739.67	2198.67	1848.67	4819.67	2889	3351	1762	1399.67	2567.67	1806.67	1789.67	1615.67	1099	1986	6510	2878.33
00_EBV_BLLF1_0863	AFRRNLSTSHTYTTP	x	x	x			x	2668	6552	7197.33	3370	12222.3	5091.67	5177	3317.67	6482.67	2965	5164.67	4464.33	4532.33	63796.7	12066	6462	7645.33	4005.33	1739.67	10637	4126.67	5185.33	7276.33	2381.67	2551.67	5220.33	4378.33	4581	6513	5801.67	5838.33	10089.7	2963.67	8934.33	5526	55251.7	4301.33	5268	2132.67	3770.33	4378	6493
00_EBV_BLLF1_0867	NLSTSHTYTTPPYDD	x	x	x			x	919.333	852	1017.67	1935	1834.33	1847.67	2824.67	1498	1203.67	975	1114.33	1192.33	1247	56732.3	1216	1275.33	1038.67	1251.67	859	1333.33	1355.33	1575.67	2142.67	957.333	851.333	952	909.333	1804.33	1108.67	1422	784	962.333	988	3061.67	1057.33	12475.3	976.333	1000.67	776	856.333	1180.33	1848.67
00_EBV_BLLF1_0871	SHTYTTPPYDDAETY	x	x	x			x	966.333	64916.7	5154.5	1646	1980.33	1180.67	5556.5	1796	999	9623.33	1009	1231	1387.33	8974	13047.3	1361.67	1325.33	3070	858.667	1055.67	1974.33	2494	4060.33	893.333	773.333	865.333	873	1949.67	839.333	10612.3	850	1155	2125.33	849.667	942	941.667	858	1997	902.667	948.333	1830.33	2878.67
00_EBV_BLLF1_0872	HTYTTPPYDDAETYV	x	x	x			x	922.333	3197	4984.67	1722.67	1599.33	1226	2014.33	1618.67	1132	1081.67	967.333	1303.67	1177.67	9107.5	1204	1444.67	1252	2182.67	954.667	936	1582.67	1759.33	1535	845.333	905.667	942	906.667	1858.33	896.667	1582.33	805.333	1021	1942.33	883	1044.67	1649.67	922.667	1658	992.333	1029.33	1292.33	2133
00_EBV_BLLF3_0001	MEACPHIRYAFQNDK	x	x	x				1770.33	2933.67	5019.67	3400.33	9565.67	3324	7288.67	3910	5931.33	4042.67	10530	5143.33	4721	28166.3	4097.67	2376	2951	3329.33	2832	1569	2616	3927.67	2237.33	1943	2865.33	6188.33	4459	3252	2757	5460.67	2394.67	3496.33	1847	1584.33	4079	4101.67	2786.33	2222.33	2664.33	2817.33	1763.33	7005.33
00_EBV_BLLF3_0005	PHIRYAFQNDKLLLQ	x	x	x				1408	3099.67	3130	4665.33	9723.33	5226.67	4160.67	4186	4683.33	2162.67	4479	5048.33	4495.67	7845.33	4212.33	2621.33	2293.33	4661.67	2539.67	1107.67	2651.33	2503	3028	1719.67	2005.33	3384	2106.67	2814.67	1752	4452.67	3226	4048	2153.33	2695	4701.33	4248	2255.33	2965.33	1838.67	3239	2486.67	4608.67
00_EBV_BLLF3_0009	YAFQNDKLLLQQASV	x	x	x				965.667	1456.67	1782	1285.33	1747.67	2529	1455.67	2229	1424	951	1191.67	1407	1363	1958.5	1430.33	1352.33	1408.67	1444	1423.33	793.667	1352	1166.33	1147.67	1004.33	1054.67	1314.33	878	1124.33	1425	1608.67	891	1728.33	1104.67	1211.33	1197	1402.67	1063	1339.33	926.667	1025.67	923	1419.67
00_EBV_BLLF3_0013	NDKLLLQQASVGRLT	x	x	x				1016.67	945.667	2149	1225	2085.33	1839.33	1351	1317.67	3563.67	1024.33	2548.33	3925	2512	2168.67	1450	1206.67	1180	1349	1193.33	1386	1158.67	1001.33	926.333	884.333	1601.33	2277.33	975.333	1358.67	1181	1231.67	1463.33	1439.33	1138.67	1031	1705.67	1527.33	1295	1159.33	855.333	1472.33	1159.33	1309
00_EBV_BLLF3_0017	LLQQASVGRLTLVNK	x	x	x				978	1123	1357.67	1376.33	1405	1255.33	1168	1763.67	1396.33	958.667	1025	1458.67	1259.5	1897.67	1280.33	1268	1296	1332	1003.33	863.667	1393	947	896.333	941	885.667	1093.33	956.667	871.667	899.333	1188.67	871.667	1273.33	1032.67	982.333	1046.33	1024.67	993	1151.67	835.333	872	843	1074.67
00_EBV_BLLF3_0021	ASVGRLTLVNKTTIL	x	x	x				932.333	1034.67	1290.33	1449.67	1401.67	1278.33	1075.67	1321.67	1516.33	919.667	1026.33	1253.33	1180.67	1899.67	1245.67	1480	1227.33	1252.67	988.333	755.667	1240	912.333	866	827	853.667	1003	1015.67	800.333	957.333	1035	876.667	1184.67	1089	921.667	1043.33	1197.5	1002	1048	790.333	829.667	909	1001
00_EBV_BLLF3_0025	RLTLVNKTTILLRPM	x	x	x				920	973.667	1193.67	1209	1435.5	1193.67	1070.33	1420	1299.33	875	1003	1314.33	1063.67	1779	1162	1420.33	1148	1130.33	919.333	779.333	1256.33	911	862.333	886.333	828	984.667	858	809.667	911.333	1044.67	839.667	1048	1046	932.667	962.333	986.667	885.333	970	780	834.333	848	1015.33
00_EBV_BLLF3_0029	VNKTTILLRPMKTTT	x	x	x				873.333	1075.67	2296.67	2012.67	6326	1307.67	1384	1295.33	1646.33	1132	1257.67	1578	2176.33	2073	3505.33	1935	2282	1175.67	1211	781.333	1200.33	951	967.667	912.667	878.333	1598.33	61726	1252	961.333	1520	1327	1538	1071.67	1187.33	1608.67	1318.67	1138	1215	880.333	1091	1194	1148.67
00_EBV_BLLF3_0033	TILLRPMKTTTVDLG	x	x	x				1244	3591.33	2622	2051	4615	1784.33	1968.67	1686	1810	2372.33	1842.67	2324.67	2125	3824.67	1430.67	1653	4972	1304.67	2234.67	1258.67	1368	2184.67	2258	1093	1196.67	2984	1451	1219	1172.33	1736.67	3472.33	1843.67	1199	1340.33	1841	2560	1347.67	4203	2475	2713.33	1215.67	1435
00_EBV_BLLF3_0037	RPMKTTTVDLGLYAR	x	x	x				868	1565.67	2662.67	2180.33	3775.67	3033	1772.67	2001.33	2582.33	1608.33	1948.33	3553.67	2251	2892.33	1938.67	2044.33	1302	1854.33	1556.33	874.333	1460.67	1518.33	2206	1177.33	1260.33	1812.67	1357.33	1479.67	1121.33	2577.33	1896.67	2204.33	1198	1361.33	1771.67	2024	1693.67	2049.33	2562.67	1776.33	2422.33	1848.67
00_EBV_BLLF3_0041	TTTVDLGLYARPPEG	x	x	x				1365	1279.67	1909.33	1698.33	3468	2719.33	1926.33	1695	4152	1325.67	2046	2141.33	1546.33	2570.67	1708.67	1448	1627	1182	2000.67	1326.67	1609	1552.67	1210	1254	1138.33	2479.67	1032.33	1113.67	973	1044.33	1423.33	1004	1178	1209	2001.67	1772.33	1387.33	1657.33	918.667	1622.67	1301.67	1093.67
00_EBV_BLLF3_0045	DLGLYARPPEGHGLM	x	x	x				1087.33	1321.33	1823.33	1840	2241.67	1876	1649.33	1938	1486.67	1028	1298.33	1647	1759.33	2454.67	1789	1512	1483.67	1303.67	1212.33	1190.67	1558.33	2044	873.333	1563	1226.67	1255.67	1484.33	1328.33	1268.33	1821.33	1333	1163.33	1366.33	967.667	1285.67	1813	1110.33	1465	871	1295	1171.33	1860.33
00_EBV_BLLF3_0049	YARPPEGHGLMLWGS	x	x	x				1875	2439	6270	6153.67	12421.3	4922.67	3810	4627.33	4680.5	3408.67	5176.67	4949.67	3487	6198.67	4473.67	2830.67	3366.33	4238.67	2386	2348	3585.67	4379.67	2084.67	1711.67	2003.67	3413	2268	3232	1961	4629	3316.33	3093	2359.67	1827.33	3796.33	3481.67	3128	2825.33	1542.67	2759.67	2191.33	6083.33
00_EBV_BLLF3_0053	PEGHGLMLWGSTSRP	x	x	x				1573.67	5082.33	7087.33	5341.33	7444.67	5472	3315	3555	5518.67	3381.67	8472.67	3064	3721.33	5474	15420.7	3000.33	4862	2444	1687.67	1557.33	3508	3415.33	1463	1487	2348.33	3268	3328.67	2970.33	3351.33	5083	2316.33	1985.67	1720.67	1603.67	3725.33	2692.33	3009.33	4452.67	1164.33	2824.67	2132.67	7764
00_EBV_BLLF3_0057	GLMLWGSTSRPVTSH	x	x	x				1279.33	1285.67	2119.33	2776	3650.33	3573	2530	1624	2206.67	1329.67	6942.67	1707	1238.33	2333.33	2445	1884.67	1261.33	1321.67	1611	958.667	1810	1856.33	1023.33	1194.67	1224.33	999.667	1182.67	1157.67	1100	1814.67	1024.67	1361.67	1539.33	966.667	1509	1191.33	1602	1210.67	981.333	1223	1720	1939
00_EBV_BLLF3_0061	WGSTSRPVTSHVGII	x	x	x				980.333	1168.67	1596	1432.33	1842.67	1418	1297	1991.33	1612.67	1115.67	1109	1556.33	1232.67	2093.33	1735	1400.33	1327	1379	1080.67	824.333	1415.33	1163	979	945.333	898.667	1145.67	992.333	907.333	952.333	1237.33	997	1230	1061.67	1126.67	1085	1276.33	1035.33	1162.33	837.667	964.667	914	1455.33
00_EBV_BLLF3_0065	SRPVTSHVGIIDPGY	x	x	x				1273.67	1257	1591	1885.33	2102	1843.67	1365.67	1813.33	1558.67	1242	1116	2077	1663	1613.67	1909.67	1715	1364	1545.33	1387.67	876	1626	1069	971.333	1068.67	1356.67	1099	1734	1061.67	906.333	1257.33	1268	1107	1416.33	1725	1663.67	1502.33	1399.67	1542.33	850.333	1414.67	1262.33	2665.67
00_EBV_BLLF3_0069	TSHVGIIDPGYTGEL	x	x	x				1002.33	1389.33	1397	1555	1249.67	1264.67	1118.33	2246	1166.33	880.333	1059.33	1606.33	1784.33	1732.67	1326.67	1723	1345.67	2071	950.333	985	1702	1242	893.333	868.667	1114	1388	1539.33	1118.67	894	1155.67	946.333	996.333	1043.33	931.667	1405	1067.33	1066	1500.67	740	1556.33	1075	1305
00_EBV_BLLF3_0073	GIIDPGYTGELRLIL	x	x	x				2016	3247.67	4835.33	6310	6644	3320.67	3634.33	7688.67	3570.67	3141.67	3557.33	8018.33	3775	8456.33	4136	3759.33	5831	3428.33	2478	3813.67	7187.67	2939	2200	2087	2072.33	3967	2004.67	1853.67	2082	3460.67	2602.33	2061	4180.67	2312.33	4276	3646.33	2514.67	4445.33	1409.67	2337.33	2281.67	3591
00_EBV_BLLF3_0077	PGYTGELRLILQNQR	x	x	x				1101.67	1214.33	2052	2155.33	2426.67	1470	1898	2195	2651	4227.67	2325.67	2307	2345.33	3335.67	1975.33	1896.33	3084.67	1566.67	1385	2540	2071.33	1276.67	1089.33	1234	1047.67	2420	2038.33	944.667	1248.67	1166.67	1280.33	1306	2122	1296	1703	1494.67	1245	1891	1072	1436	1138	1272
00_EBV_BLLF3_0081	GELRLILQNQRRYNS	x	x	x				1359.33	1759.67	2381.33	2400.67	5340.67	1967.33	1969	1993	3482	1797.67	2046.33	2841	2815	3956	2850.67	2219.67	2804.67	2135.67	1714	1097	2412.33	2867	2380.67	2940.33	1527.33	2211.33	2017	1820	1415	2089.33	2986.33	2382.33	2330.33	2058.33	2189.33	2150.67	1981.33	2466	1569.67	2389.33	1879.33	2024
00_EBV_BLLF3_0085	LILQNQRRYNSTLRP	x	x	x				1717.33	4360.33	3642.67	2866	4654.67	2588.67	2590.67	3216.67	3448	2772	2887	4604.67	2849	5328.33	8521	2308.33	2585.67	2544.67	1985.33	1347.33	2218.33	2343.67	3525.67	1518.33	1961	2392.33	1674.33	2749	2300	3527	3433.67	3803.67	2414	2236	2004	3511.67	2124.33	3182.67	1617.67	3468.67	3196.33	4156.33
00_EBV_BLLF3_0089	NQRRYNSTLRPSELK	x	x	x				892	1561	1749.33	1614.67	1996.67	1634.33	1441	2140.67	1706	1035	1337	2138.33	1200.67	3294	1823	1268.33	1156.33	1706.33	1252	858.333	1351.67	1138	2116.67	1236.67	970	1620	999	1519	1811	2070.67	1108.33	1263	1143	1010	975	2694.67	1213.67	1259.67	878.333	1566.67	3700	1756.33
00_EBV_BLLF3_0093	YNSTLRPSELKIHLA	x	x	x				1021.67	1178.67	1868.33	1974.33	1759	1798.67	1379	2339	2230.33	1196.67	1315.67	1544	1560.5	2742	1522	1545.33	1791.33	1274	1330.67	917.333	1433	3323	958	985.333	861.333	1333.67	1215.67	977	1416.67	1312.33	870.333	1537	1192	1201.33	1426.33	1306.67	1235.33	1139.67	872	906.667	1763	1370.67
00_EBV_BLLF3_0097	LRPSELKIHLAAFRY	x	x	x				1014.33	2005.33	2261	2716.33	1392	2514	1443.33	3534.67	2905	1432.33	1256.33	1580.5	1081.5	4504.33	1481	2078.67	1573.33	2478.33	2128.33	908	1684.33	1178.33	2024.33	1394.33	1086.33	1440.33	1563.33	1165.67	1393.67	2819.67	830.5	2568.33	1278.67	1384.67	1419	2031.33	1122	1180.33	817.5	1124.5	1594	2075.67
00_EBV_BLLF3_0101	ELKIHLAAFRYATPQ	x	x	x				1349.33	1607	3806	3339.67	3621.33	1879	2169	2406	3078.67	3754.67	2031.67	3503	4334.33	3960.67	2585.33	1902.67	3354.67	1984.67	1908	1188.33	2437.33	1691.33	1831	1508	1389.67	2526.67	2195.33	1318	1346	1755	2331.33	2049	2360	1669.33	2580	1768.67	1937.67	2867.33	1212.67	2133.33	1579.67	1975.33
00_EBV_BLLF3_0105	HLAAFRYATPQMEED	x	x	x				1401	4148.33	1822.33	2640.33	3058.67	2981.33	3201	2386	3347.67	1340	1824	2164	1930.67	2983	1967.5	2437	2450	2674.33	1283	1258.33	1447.67	1652.67	1386.67	1463	1480.33	3986	1187	1512.33	1335.67	2363	1108	1455	1409	1233.33	2296	1392.67	1689.33	1570	942.333	1136	3054.67	2841.33
00_EBV_BLLF3_0109	FRYATPQMEEDKGPI	x	x	x				1141.33	1921.67	2863.67	1432.67	1912	1503.33	1385.33	2374.33	10096.5	1057	1210.67	1532.33	1313	2037.67	1823	1398	1346.67	1823	1027.33	884	1334.33	1394.67	883.667	1324.33	1034.33	1946.33	1078.33	1105	1039.33	1226.33	850	1166	1206	932.667	1301.33	1175.67	1184.33	1173	961.333	932	1612.67	1578
00_EBV_BLLF3_0113	TPQMEEDKGPINHPQ	x	x	x				941.333	939.333	1269.33	1169.33	1273.67	1157.33	1100	1222	1178.67	976.333	951	1444.33	1167.67	1747.33	1122.33	1254.67	1361.67	1055	953.333	802.667	1283.67	934.667	843.333	903.333	837.333	1043	904.667	976	849.333	1078.33	907	919.667	1017.33	899.333	980	871.667	894.333	1061	803.667	937.333	853.667	1000
00_EBV_BLLF3_0117	EEDKGPINHPQYPGD	x	x	x				881.333	946.667	1139	1405.67	1249.67	1244	1170	1102	1418.33	890.333	935.333	1192.67	1060.67	1462	1177	1135	1800.5	1165.67	863	779.333	1277.33	867.667	823.333	892	855	972.667	843.667	847.667	917.667	1077.33	767	1003.67	1077	849	1027.5	1000	946	985.667	734	847	833.333	1115.67
00_EBV_BLLF3_0121	GPINHPQYPGDVGLD	x	x	x				1055.33	1203	1476.33	1990.67	2746	2397.33	3346.67	2082.67	3169	911	1103.67	2320.67	1698	1819.67	2327.33	2224.67	1555.67	2348.67	1029	1189.33	1431	1171.67	1212.67	1023.33	973	1434	951	1569.33	921.333	1329	767.667	1047.33	1070	972.667	1007.33	1082	1540	1343	814	942	904	1788
00_EBV_BLLF3_0125	HPQYPGDVGLDVSLP	x	x	x				1026	2188.33	2070.67	1779.67	1461	1199.67	1534.33	1175.33	1959.67	1318.33	1027.67	2076.33	1895.67	1792.33	4214.5	1585.33	1658.33	1507.33	1120	1270	2511.33	1246.67	889.333	1051	1061	2117	1076.67	1582.67	1325	1807	1117	1562.67	1631.33	1183.33	2214.67	1319.67	1498.33	1630	770.333	1684.67	1050.67	2439.33
00_EBV_BLLF3_0129	PGDVGLDVSLPKDLA	x	x	x				950.667	1039.33	1310.33	1453.33	1382.67	1397.67	1232.67	1311.5	1433.67	1020.33	1033	1521.67	1214.33	2046	1308.67	1302	1316.33	1305	1041	823.667	1349	980	913.667	917.333	855	1129.67	980	844	905	1160.33	868.667	1144.67	1111	935.667	951.667	1002	1060	1143.67	802.667	873.333	890.333	1114.67
00_EBV_BLLF3_0133	GLDVSLPKDLALFPH	x	x	x				873.667	1074.67	1325.33	1372.33	1332	1369.67	1148	1384	1483.33	1006.33	1029	1551.33	1144	2107.67	1258	1451.67	1263.33	1323.33	989.667	851.667	1429.67	939.667	892.667	978	850	1148.33	978	855.333	885.667	1257.67	859	1060.33	1072.33	952.333	1028	1077.67	1085.67	1109	784.667	926.667	888.333	1123.67
00_EBV_BLLF3_0137	SLPKDLALFPHQTVS	x	x	x				1025.33	1430.33	2844.67	1628.33	2559	1460.33	1449	1446.33	2269	986.333	1447	1405	2264.67	2184.67	3453.33	1243	1296.67	1139.33	1347	943.667	1259.67	1192	922.667	845.333	853.667	1238	963.333	1300	1121.67	1280	1387	1246.67	1183.67	1044.33	1282	1099.33	1058.33	1431.67	848	1146.67	1064.67	1121.33
00_EBV_BLLF3_0141	DLALFPHQTVSVTLT	x	x	x				1044.67	1229.67	1754	1776	1849	3202.33	1133.33	2902.33	2630.67	1046.67	987	1382.5	968	1761	1435	1547.67	1133	1445.33	978	793.333	1426.67	892	1099	1017.67	1000.67	1098.33	1090.67	884.5	1081.67	1475.33	865.333	1237.67	1231.33	1254.33	1115.67	1365.33	1255.5	1015	828.333	1291.33	1027.67	1160
00_EBV_BLLF3_0145	FPHQTVSVTLTVPPP	x	x	x				974	1692	2310.33	2077	2283.33	3765	1158.33	1587.67	2413	1330.33	1356	2066	1496	3117	2927	1281.67	1393	1278.67	1105.33	884.333	1369.33	944	1024	906.333	797.333	1174.33	993.333	975.667	1128	1188.33	1073.67	1047.33	1223.33	1010	1774	1588	1523	1633.67	778	1462.33	950.667	1766.67
00_EBV_BLLF3_0149	TVSVTLTVPPPSIPH	x	x	x				1075.67	1220	2025	2376	2261	1876	2658.33	3009.67	2222.67	1438	1325	2258.67	1722	3255.67	1786.67	1417.33	1532.5	1303.33	1196.67	1185.67	1324	1245	994	1015	792.333	1207.67	1171.33	949.667	988.667	1351.67	1086	1000.67	1224.67	1229.67	1443.33	1187.5	1109	1583.33	962.333	1233	1727	1205.5
00_EBV_BLLF3_0153	TLTVPPPSIPHHRPT	x	x	x				879	1028.67	1522.33	1141.33	1170.33	1344.33	1179	1289.33	1634.67	985.333	946.333	1321.67	1199	1617	1301.33	1198	1104	1113.33	964.333	781.333	1231.33	1010	788.667	809.333	936	991	916.667	841	886.667	1160.33	845.667	1047	967	942.667	930.667	973.667	1036	1042.33	743.667	842.333	977.667	1042.33
00_EBV_BLLF3_0157	PPPSIPHHRPTIFGR	x	x	x				898.667	1986.67	1767	1280.33	1816.33	3013.67	1549.67	3328.33	1955.67	1256.67	1216.33	1916.33	1354.67	5070.67	3068.67	1456.33	1274.33	1814.33	2005.5	836	1333.33	1212.33	1890.33	928.333	843.333	1116.33	1035.67	1541	1060.33	3342.67	1297.33	1997.33	995.333	990	1061.67	1414.67	1135	1146.33	888.333	1138.67	2845.33	1947.67
00_EBV_BLLF3_0161	IPHHRPTIFGRSGLA	x	x	x				937.667	2475.33	2345	1479.67	2399.67	3455.67	2083.67	3352	2443.33	1266.67	1712.33	2142	3322.33	5981.67	2489.33	1662.33	1626.67	2351.67	1854.33	824	1508.67	7319	1848	948.667	987.333	2661.33	1327	1810.33	1260.33	2377	1224.33	2725.33	1127.33	1276.33	1394.33	2544	1202.33	1622	1176	1548.33	2880	2279
00_EBV_BLLF3_0165	RPTIFGRSGLAMQGI	x	x	x				1219.67	1777	1445.67	2285.33	1769.33	2291.67	1427	3571	1921	1108	1189	2345.67	8230	2550	1661.5	1510	1520.67	1681.67	1167.67	843.333	1212.67	1072.33	2447.67	968	5635	1501.33	1098.33	1614	1014	2130.33	1141.33	1755.67	1463.67	1221	3044.33	1908	1096.33	1051.33	821.333	1626.67	1591	5260.33
00_EBV_BLLF3_0169	FGRSGLAMQGILVKP	x	x	x				1085.33	4236	2549.67	2885	2017.5	2899.67	1551	5100	2110.33	2256.33	1472.33	1680.33	2563	2845	17352	1781.67	1358.33	2108	1169.67	1022	1448	1213	1686.67	1155.67	1273.33	3800.67	1572.33	1785	1206	2875.67	1478.67	2953	1351.33	1952.67	1889.33	1798	1983.33	2171.33	936.667	2129.33	2344	2114
00_EBV_BLLF3_0173	GLAMQGILVKPCRWR	x	x	x				1758	2433.67	2507.33	2887.33	3122	2335.67	1578.67	3062	2574.67	1689.67	1832	2651	2511	3947.67	3321.33	2414	1844.33	2524.67	5315.33	1154.33	2608	1905.67	4623.67	1227	1729	2812.33	1742.67	2200.33	1367.33	2590.33	2059.67	3222.33	1465.67	1791	2467	2325.33	1866	3037.33	1233	2256.67	2385	2799
00_EBV_BLLF3_0177	QGILVKPCRWRRGGV	x	x	x				1422.33	1326	2776.67	2427.67	12455.3	1803.67	1923	1839.67	2908	1644	2455	2538.33	2074.33	3771	2962.67	1917.33	2882.33	1952	1644.33	1322	2899.67	4235.33	2237.33	1372	1543	2683	2217	1512.67	1430.33	2065	2699	3137.67	1708.33	1861.67	2102.67	1647.67	2702.67	1951.33	1389.67	1558	1700	2061.33
00_EBV_BLLF3_0181	VKPCRWRRGGVDVSL	x	x	x				898.667	1043.67	1373.33	1589.67	1411.33	1351.67	1181.33	1489.67	1457.67	1094.67	1065.67	1462	1164	2165	1249.33	1372.67	1290.67	1360	1014.33	818.667	1364	992.333	955	979.667	861.667	1172	943.333	852	881.667	1336	886.667	1142	1096.33	977	1048	1024.67	966.333	1173.33	790.333	906	923	1137.67
00_EBV_BLLF3_0185	RWRRGGVDVSLTNFS	x	x	x				877.333	1000.67	1355	1285.67	1338.33	1352.67	1024.67	1274.67	1416	856.333	968	1199	1021.33	1801	1127.67	1130	1256	1206	920	751.667	1347	919.667	852	888	803.333	972	973.333	926.667	896.667	1183.67	795.667	1093.33	1073.33	921.667	942	1018.33	945	1039.33	763.667	857.667	855.667	975.333
00_EBV_BLLF3_0189	GGVDVSLTNFSDQTV	x	x	x				940	1120	1493.33	1200	1419	1261	1041.67	1575.67	1381	944.333	915.667	1564.67	1070.33	1827	1122.67	1252.33	1223.33	1235	927	786.667	1327.67	941.333	917.667	959.333	839.667	1042.67	911.667	912	927.667	1124	796.667	1183.33	1076	1012.67	988	1007	986.333	1103.33	740	892	828	1057
00_EBV_BLLF3_0193	VSLTNFSDQTVFLNK	x	x	x				890	1061	1371.33	1484.33	1419.67	1410	1083	1398.33	1473.33	1250.67	1003.67	1409	1191.5	1785.67	1228	1267.33	1257	1325	871.333	747	1459.67	928.333	884.333	883	819	1061.67	946.667	864	915.333	1057.33	795.333	1182	1097.67	948.333	980	1029.33	995	1088.33	781.667	892.667	865.333	1041.67
00_EBV_BLLF3_0197	NFSDQTVFLNKYRRF	x	x	x				2147.67	2505	4037.33	3626	3343.67	2535.67	2705.33	3237.33	3712.33	2406	3255.67	3977.67	2809.67	6304.67	4886.67	2506.33	3437.67	3258.67	2258	1978.33	2971	2501.67	4592	2284.33	3215.33	5216.67	3344.33	2505	2509	3722.33	3251.67	6142.67	3307.33	3300.67	3432.67	2671.33	3987	3361	2817.67	2916	2904.33	3403
00_EBV_BLLF3_0201	QTVFLNKYRRFCQLV	x	x	x				1331.33	1806.67	2568.67	2380.67	3260	2467	2057.67	2926	2663.67	1895.33	1981.67	3158	2163.67	4339	2125.33	2154	2445	1984	1856.33	900	1854	3400.67	1839	1320.33	1450.67	1987.33	1733.33	1671.67	1578.67	2545.33	2313.33	2115	1906.33	1768.67	2174	2458.67	1900.67	2459	1431	1905.67	2149.67	2468
00_EBV_BLLF3_0205	LNKYRRFCQLVYLHK	x	x	x				1445.33	1887.33	3200.33	3129	2390	2220.33	2082.67	3021.67	2567	2310.67	1874	2617.67	2883.67	3251	3631	1963	2172	2269	1369.33	1561.33	2200.33	2051	1851.67	1116	2777	2583	2153	1941	1712.33	2899.67	2345.33	2070.5	1996	2832.67	2275	1848	2656	2075.67	2079.67	1971	2189.67	2713.33
00_EBV_BLLF3_0209	RRFCQLVYLHKHHLT	x	x	x				1721.33	2719	5856.33	4261.67	3446	2663.67	2081.67	2118.33	4705	3199.33	2282.33	3230.67	3666.33	5771.33	5152	3057	2934.33	3333.67	2269	1690.33	2573.33	3657.33	3600	1955.67	8312	6578.67	3586	2092.67	2011	4273.67	2398	6939	2220.33	3077.67	3043.33	1979	2879.33	2859.67	2730	2410.33	2682	2598.33
00_EBV_BLLF3_0213	QLVYLHKHHLTSFYS	x	x	x				1292.67	2829.67	4575	5059.67	8005.33	5083	5713	5183	4448.67	4028	3553	6956.33	4565.67	7321.67	5681.33	2259	2762.67	3631	2492.33	1357	2536.67	2959.67	2292.67	1250.67	3052.33	4322.33	4219	3200.67	2389.67	6714.33	3526	4409	1505	3529.33	3943.67	1602.5	3576.33	4223	3037	4882.67	2961.67	3889
00_EBV_BLLF3_0217	LHKHHLTSFYSPHSD	x	x	x				1475	1838.67	3122	4681	4256.67	5052	6123.33	3280	6605	2750	3532.67	3029	2054	4961.67	3073.33	3173.33	1809.67	3453	3504.67	1411.33	1815	1923.33	1629.67	1274	1741.33	5116.33	2659.67	1812	2075.33	3109.67	1494	3128.67	1592.33	1323.67	2516.33	2336.67	3279.67	2034	1810	1612	1635	3013.67
00_EBV_BLLF3_0221	HLTSFYSPHSDAGVL	x	x					1243.67	2420.33	4543.33	4378.67	8021.67	2052.33	2863.67	4066	2476.33	1729	2810.67	3365	3878	3142.33	2208.33	2377	2759.67	2955.67	1812.33	1249	3152.33	3168.67	1318.33	1403	2062.33	3316.67	2038.67	1783.33	1523.67	2808	1808	1681.33	1914.33	2308	2582	2015.33	2599.67	2391.67	1143.67	2590.67	2172.33	2658.67
00_EBV_BLLF3_0221	HLTSFYSPHSDAGVI			x				1866	3202.67	5588	3982.67	4302	2330.33	2406.33	4411	2973.33	2044	1929.67	2632.67	3415	5007.67	3525	3085.67	3737.67	2724.33	2267.33	1426.33	2821.33	2757.67	1588.33	1599.67	1846.67	2960.33	1860	2066	1972	3322.67	1745.33	1885.33	2347.33	1699.67	2805	2286	2617.33	2040.33	1132	2266	1670.33	3158
00_EBV_BLLF3_0225	FYSPHSDAGVLGPRS	x	x					988.667	1515	2043.33	1704.67	2890	2154.33	2575.33	2028	2777.67	1095.67	1377.33	2032	3046.33	2913	1891.67	1260.67	2607.33	1645.67	1420	804	1618.67	1649.33	1183.33	971.667	1291.33	1727.33	1128	1108.33	1264.33	1467.67	1174.67	2078	1382.33	1289.33	2034	1836	1248.67	1812.33	835	2340.33	1350.33	1557.67
00_EBV_BLLF3_0225	FYSPHSDAGVIGPRS			x				951	1488.33	1794.33	1388	1721	2079.33	1624	1736	1930.33	999	1019	1501	2664.33	2679.33	1420.33	1638.67	1867	1600	1353.67	800	1524	1030	866	973	946.333	1508.67	976.333	997.667	1092.33	1388	860.333	1672.67	1214	1082	1444.33	1574.33	1117	1167	783	1920.33	1065	1485
00_EBV_BLLF3_0229	HSDAGVLGPRSLFRW	x	x					1675.67	2963	3221.67	3529.33	3492	3492.33	3841.67	3941.67	3209.33	2041	5176	4209.33	2983	6073.67	3565.33	2553	2742	3318.33	2507.33	1320.33	2839.33	2607.33	3405	1893.33	2611.67	2891.33	2878.33	2857	2711	3200	3887	3414.67	2618.67	2937.33	3297	4055.67	3035	3283.33	2577.33	3483.33	5177.67	4109.33
00_EBV_BLLF3_0229	HSDAGVIGPRSLFRW			x				1583.67	2631.33	3103.33	3205.33	3485.33	3165.67	2899	3703.33	3266.33	1939.33	5629	3937.33	3357.67	5951.33	3283	2478.67	2359	3150.33	2234.67	1185.67	2481	2293.33	3357	1694	3211	2544.33	2524	2510	1998.67	3084.33	3333.67	2905.67	2499.67	2612.67	3234.33	3757.67	2669	3619.67	1896.67	3253.67	3126.33	3648.33
00_EBV_BLLF3_0233	GVLGPRSLFRWASCT		x					2419.33	2583	3510.67	3021.33	4506.33	3387.33	2645.33	3455.67	3643	2062	2719.33	4012	2962.33	5275	3225	2996.33	3997.33	2934.33	2002.67	2126	3442.33	3099	3884.33	2238.33	2801	3247.33	3078	2801.33	2191.67	3434	3434.33	3204.67	3129.67	3369.33	3893.67	3850.67	3295.33	3137	2502.67	3032	4264.67	4019.33
00_EBV_BLLF3_0236	GPRSLFRWASCAFEE	x		x				920	1069	1804.33	1818.67	2148.67	1732.67	1057	2031.67	1405	1167	1005	1325.67	1291.33	2210.67	1336.67	1283.33	1298.67	1625.33	1077.33	811.333	1269.33	933	1064.33	849.667	849.667	1151.67	957	1043.33	916.667	1230	917	1183.33	1159.33	908	1269	977.333	1123.67	1116.33	845.667	893.667	940.667	1234.33
00_EBV_BLLF3_0237	PRSLFRWASCTFEEV		x					948.333	1068.67	1410.67	1350.67	2193.33	1549	1273.33	1951	1443.67	963.667	967.667	1287	1358.33	2412.33	1299	1407.33	1332	1275	1021	820.5	1290.33	906	913	987	825	1103	1076	852	824.667	1161.67	841.333	1311	1008.33	1033	933.667	1021.33	982	1089.33	765	881	862	1069
00_EBV_BLLF3_0240	LFRWASCAFEEVPGL	x		x				979	1266	2593.67	3888	3025	2273.67	1301.67	1889.33	1521	1397	1276.33	2696.67	1445.67	1950.33	1759.67	1340.33	2364	1440	1007.33	782	1993.67	2085.33	896.667	973.667	1765.67	1353	1641	1221	1028.67	1132.67	1245.67	1188.33	1188	1668.33	2268.67	1366	1319.33	1370.33	836	1707.33	1527.33	2737
00_EBV_BLLF3_0241	FRWASCTFEEVPSLA		x					1050.33	1533	1637.33	1831	1912	1597.67	1211.67	3374	1671	944.667	1065.67	2334.33	1336	1509.67	1751.33	2592.33	1922	1566.33	959.667	875	1404	2302	928.667	1187.33	1324	1550	961.333	1188.33	1044.33	1607	986.667	1040	1081.67	1267	1470.33	1302.67	9716	1404.33	746.667	1099	6498	1373.33
00_EBV_BLLF3_0244	ASCAFEEVPGLAMGD	x		x				1907.67	1080.33	1498	4128	2068	1620.33	4026.33	1062.67	2982	1548.33	2358	1240	1252.67	1503.67	1433.67	1599.33	1132	1255.67	849.667	984.333	1192	1238	970	1315	1421	3023	1954	1198	1365	1097	1003	986.333	1234.67	977	2163.67	995.667	2277.67	986.333	829	852	908	1395.33
00_EBV_BLLF3_0245	SCTFEEVPSLAMGDS		x					932.667	863.333	1049.67	945.333	1455.33	1037	997.667	1094.67	1520.67	1257	980.667	1118.67	1106.33	1401.67	1090.67	1158.33	2209.33	947.667	828.333	810.333	1270	2340.67	767.333	814	777.667	1085.33	848.667	758.333	959	969	823.333	871	942	902.333	1479.67	800	862	883.333	781	824.667	1443.67	1271.67
00_EBV_BLLF3_0248	FEEVPGLAMGDSGLS	x		x				968.667	933.667	1100.67	1115.33	1244.67	1091.67	984.667	1145.5	1463.33	839.333	940.667	1180.33	1283.33	1364.33	1164.33	1173.33	1244.67	1027	824.667	845	1744.67	1076.67	836	874.333	900.333	1057.33	966.667	903	945.333	1074.67	790.333	921.667	1063.33	820	1182.67	962.667	934	970.667	768	798	1052	1280.67
00_EBV_BLLF3_0249	EEVPSLAMGDSGLSE		x					832	894.667	1071	971.667	1018	939.667	972.667	1057.33	1097.33	850.333	885	1096.67	880	1500.67	989	1162.67	1122.67	952	811	816	1230.67	808	835.667	812.667	769.667	832	847.333	725.667	873.667	923	754	931.333	918.333	827.333	878	829	888.333	1036	813.333	767.333	763	988
00_EBV_BLLF3_0254	LAMGDSGLSEALEGR	x	x	x				876.667	877.667	1025	1051	976	953	909	984	1099.33	833	869.333	1155	1029.33	1304.67	1022.67	1041	1116.33	991.333	853.333	763.667	1144.33	795	753.333	859.667	765.333	926.667	820.667	782.667	883.667	1055	748	942.667	997.667	816.333	875.333	882	963.333	892	807.667	781	835	935.667
00_EBV_BLLF3_0258	DSGLSEALEGRQGRG	x	x	x				893.333	958.667	1117.33	1072.33	1356	1114.67	1092	1102.33	1260.33	881.333	952.667	1274	1281.33	1855.67	1045.33	1252.67	1143	1175.33	989.667	763.333	1477	953.667	873.333	881.333	783.333	1049.33	923	802.667	878.667	1163.33	941.667	1028.33	1058	865.333	950.333	947.333	896	1032.67	755	851.667	791	1034.33
00_EBV_BLLF3_0262	SEALEGRQGRGFGSS	x	x	x				921.667	1014.33	1170	1280	1322.67	1332	1045	1170.33	1728.33	955.333	985.333	1353.33	1031.33	1808.67	1094	1103.33	1223.67	1105.67	934	728	1301	3048.33	844	859.333	809	1105.33	911.333	797.333	920.667	1224.33	761.333	1063.33	1077	848.333	879	1012.67	929	1037.33	752.667	846.667	890	957.333
00_EBV_BLLF3_0264	ALEGRQGRGFGSSGQ	x	x	x				923.667	930.667	2267.67	1079.67	1155.67	1106.5	1045	1344	1241.33	996	947.5	1306.33	1080.33	1742.67	1120.33	1127.33	1159	1061.67	1237.33	773	1201	3836.33	1098.33	851.667	837	937.667	853	866.333	884.333	1084.67	894.333	983.667	1000.33	853.667	1075.33	882	872	945	764	782.333	887	931.667
00_EBV_BLRF2_0001	MSAPRKVRLPSVKAV	x	x	x				836.333	53131.3	1378.33	49474.3	2249.67	3822.67	1673	1585.67	1572.33	2064	20349.3	14630.3	1566	1888.33	2794.67	4215.67	1081	2603	3535.67	953.667	1479	9818	1446.33	1127.67	944	950.333	1077.33	1204	41426	2026	2931.33	1645	992	1238	1072.33	2747.67	1288	3066.33	1421.67	946	2922	1944.33
00_EBV_BLRF2_0005	RKVRLPSVKAVDMSM	x	x	x				877	1282	1052.5	1346	2776.33	2951.67	1377.67	1079.33	1534.33	952	1181.33	10341.7	1480.33	1586.33	1768.33	2358.67	1149	2060.67	3479	769.333	1205.67	987.333	1342.33	889.667	811.333	917	955	1244	948.5	1303.67	2745.67	1663.67	1053	1372.33	907	2036.67	1081.67	1093	1011	853.333	1026	1053.33
00_EBV_BLRF2_0009	LPSVKAVDMSMEDMA	x	x	x				917.667	805.667	1005.33	1049.67	1882.33	1013.33	915.333	1299.67	1024.33	854.667	943.333	2005.67	937.333	1260.67	1013.33	951.667	1012.33	1020	781.333	759.667	1027	840.667	822.333	803.333	747.667	857.667	795.333	816.333	772.667	945.667	734.667	796	891	902	833.667	785	833.667	837.333	745.333	688	765	979
00_EBV_BLRF2_0013	KAVDMSMEDMAARLA	x	x	x				879	961	1429	1218.5	1154.67	1119	1089.5	1092.33	1394	925.333	1009.33	1282.67	1023.67	1731.67	995	1142	1163.67	1076.33	842.667	811.333	1276	1539	805.333	843.667	809.333	994.333	916.333	828.667	892	962	726.5	1114	977	1015.33	976.333	893	941.667	998	774.333	842	807.667	1120
00_EBV_BLRF2_0017	MSMEDMAARLARLES	x	x	x				987.667	1599.33	3024.33	2047.67	5281	1234.33	1000.33	1154	2519	1020.33	1186.33	1512	1802	1410	1013.67	1088	1768.33	1039.67	895	868	1212.33	1683.33	793.667	892	813	1230	928	1052.33	783	1245	936.333	980	964	828	1405.67	1166.67	1028	1413.67	852.333	1026.33	1031.67	1456.33
00_EBV_BLRF2_0021	DMAARLARLESENKA	x	x	x				830.333	879.333	986	1147.67	1148.33	1032.33	946.5	1116	1362.33	837	905	1371.33	985.667	2044	1127	1108	1037.33	1062.33	944.667	737	1194	943.667	850	798	811.333	1018.33	825.667	751.333	887.667	984	793	998	1020.33	883.333	870.333	852.333	869.667	998.333	764	813.333	747	952.333
00_EBV_BLRF2_0025	RLARLESENKALKQQ	x	x	x				857.333	4037	1843.67	1115	1852	3154.33	1602.67	1369.33	1427.67	1149.33	1128.33	1772	1723	4227	2542.33	1193	1120	1630.67	993.667	1056.33	1146.33	1332	1938	810.667	899.667	2553.33	1083	1122	1063	2069.67	1089.67	982	1005	1131	1405.67	1271.67	998.333	3286.67	841	982.667	1206.67	1520.33
00_EBV_BLRF2_0029	LESENKALKQQVLRG	x	x	x				824.333	1072	1694.67	1208.67	2723	1381	1195	844.333	2197.67	1197.33	1021.67	1383.67	5686	1453	2568.67	1402	1137.33	980.333	1117	716	1218	1178.33	2539.33	797.667	800.333	1846	870	849.333	1338	934.333	1462	1055.33	982.667	877.667	935	2913	901.333	1258.33	925	1265.67	891.333	1052
00_EBV_BLRF2_0033	NKALKQQVLRGGACA	x	x	x				926.333	988	1142.67	1655.67	1448.33	1071	1296	1162.33	1166	1015.33	1281.33	1369	2045.67	1720.33	2133.33	1286.67	2032	1070.33	1219	1370.67	1288.33	937.333	1061.67	787.667	826.333	939	807	835.333	887.667	985.667	899.333	827.333	911.333	799	1298	926.667	798.333	910.667	769.667	929.333	811.333	915.333
00_EBV_BLRF2_0037	KQQVLRGGACASSTS	x	x	x				859	955	1423.67	1190.67	1183.67	1337	1377	1044	1491.33	931.333	968.667	1172.67	1018.67	1808.67	1464.67	1343	1211.33	1059	901.333	748.333	1195	978	834	808.333	785	949	928.333	815.333	907	986.5	819.667	1191.67	1023.67	857.333	956.333	1027	925.333	1030.67	795	812.333	865.667	932.667
00_EBV_BLRF2_0041	LRGGACASSTSVPSA	x	x	x				830.667	800	944	981.667	997	1064	900	1062.33	952	821.333	918.333	1128.33	969	1357.67	1233.33	1111	1190.67	936.667	842.333	817.667	1054	859.667	773	848.333	695	882.333	844.667	718.333	727.667	919	766	1238.33	928	763	812.667	750.667	911	940.667	748	775.333	753	1566
00_EBV_BLRF2_0045	ACASSTSVPSAPVPP	x	x	x				785.667	864.667	1059.33	1214	1041	984.333	1147.33	1043.67	1032.33	862	925.5	1056.33	967.667	1328.33	1162	1082	1094	904.333	795	710.333	1103.33	809.667	791.667	800	773.333	857	826.667	717.333	923.667	937.333	755	1103	992	794.667	848	1037.33	874.333	956	741	799.667	814	895.333
00_EBV_BLRF2_0049	STSVPSAPVPPPEPL	x	x	x				831	899.333	982.667	951.667	1249	1006.33	897	1012	930.333	823.333	1060.67	1182.67	879.667	1284.33	3566.33	1216	1131	1053.67	862.333	800.667	1089	1118.33	764.333	842	744	822.667	863.667	765	791	931	706	777.667	906.333	788.333	811.667	737.333	808.333	859.667	750.667	778	941.333	922.667
00_EBV_BLRF2_0053	PSAPVPPPEPLTARQ	x	x	x				857.333	962	1094.67	1160.33	986.333	984.667	967.333	973.667	1211	908	986	1067.33	901.667	1350.67	1021.67	1093.33	974.667	1097	853.333	789	1188.33	938.333	818.667	791.333	780.333	879.667	824.667	782.667	844	1048.33	722.667	903.333	930	824.333	949.333	847	849.667	903.333	758.667	770.333	855.333	956.667
00_EBV_BLRF2_0057	VPPPEPLTARQREVM	x	x	x				884.333	940.333	1386.67	1215.33	1256.67	1263	985.333	1017.67	1201.67	857	983	1343	1004.67	1413.67	1217.67	1022	1189.33	1073	884.667	763.667	1106.67	887	832.333	839	790	904.333	879	789.333	3952.33	1077	752.333	1036.67	983.667	834.333	907.667	1005.67	925.333	978.333	886.667	767	848.333	981
00_EBV_BLRF2_0061	EPLTARQREVMITQA	x	x	x				890.667	982.667	1221.33	1252	1227	1141.67	1067.33	1336.67	1283.33	944	983	1237.33	1107	1771.67	1171	1203.33	1194.67	1133.33	976.333	783	1294.67	941.333	929	912	825.333	963.333	944.333	810	865.667	1077	818.333	1006.33	988.333	841	945.667	900.667	973.333	1020.33	809.333	958.667	857.333	1014.33
00_EBV_BLRF2_0065	ARQREVMITQATGRL	x	x	x				887	1080	1397.33	1479.33	1430.67	1384.33	1121.33	1312	1508.33	827.5	1072.33	1520.67	1220	1946.33	1322	1212.67	1272.33	1357.67	1019	808.333	1386.67	1216	862.667	861.5	873.667	1117.67	940.333	841.333	925	1139.67	867.333	1174.67	1261.33	960.333	1054.67	1055	954	1105	828	909.667	934.667	1107.33
00_EBV_BLRF2_0069	EVMITQATGRLASQA	x	x	x				960.333	890	1107	955	1077.33	1049.33	1000	1213	1056	881.667	984.333	1226.33	911	1329.33	971	1232	1010	992.333	816.333	768.333	1156.67	1036.33	786.333	804.667	755	866.667	904.333	764	860.667	943.667	772.667	864.333	977.667	862.667	847	859.333	857.333	878.667	728.667	872	810.333	999.667
00_EBV_BLRF2_0073	TQATGRLASQAMKKI	x	x	x				768.667	844.667	1085.33	1220	1007	1367.67	1074	866	1135	875	926.333	1266.33	1042.67	1266	1118.33	1029.67	1472.67	987.667	854.667	759.333	1067	921	834.333	747	793.333	884	937.667	717	846.667	936	958.333	962.667	1005	797.333	781	897.667	878	941.333	734	887	830	914.667
00_EBV_BLRF2_0077	GRLASQAMKKIEDKV	x	x	x				890.333	826.667	1075.67	1141.67	1767.67	1000.33	1501.67	1178.67	1288.67	816	967.667	1296.33	947	1440.67	1449	1340.33	1255	985.333	891.667	830	1149.33	874.667	777	805	705.333	1001.33	1000.33	728.333	799	966.667	737.667	883	990.333	831	843.667	857	861	890.667	708	766.333	904.333	982
00_EBV_BLRF2_0081	SQAMKKIEDKVRKSV	x	x	x				807.5	1055.33	1112	1148	3358.67	2084.67	943	1046.67	1320	850	1037	1112	903.667	1497.33	1334.67	1041.67	1065.67	1109	940.667	922.667	1047.67	1176.33	1076	773.5	832	967.667	1027.67	707.333	851.333	867	789.667	1091.33	1297.33	783	1070.33	1022.33	855	901	809	787.667	818	986.333
00_EBV_BLRF2_0085	KKIEDKVRKSVDGVT	x	x	x				793.333	1230.67	1899.33	1858.33	1934.67	1211.33	916.333	1085.33	1545.67	1023.33	925	1117.33	1005.33	1534.67	999.333	1004	1050.67	1594.33	1677	814	1149	912.667	833	803.667	761	944.667	886.333	758	995	1191.33	788.667	945.333	1029.33	850	1107.33	940.667	816	862.667	833.333	816.333	1003.33	905.667
00_EBV_BLRF2_0089	DKVRKSVDGVTTRNE	x	x	x				841.667	3234	1541	2087.33	1340	1692	900	1061.67	1999.33	1091.67	961	1094	1036.67	1708.67	1039	1028.33	1226	2061	6540	853.667	1077.33	1086.33	880.667	804	757.667	905.667	868	764.333	1268.67	1759.33	824	1289.67	1190.67	1339.33	968.333	1266.33	819.333	980.667	1354	764.333	916	896.333
00_EBV_BLRF2_0093	KSVDGVTTRNEMENI	x	x	x				840	920	1087.67	1095.33	1005	1099.33	919.667	1023.33	1134.33	814	882	1241.33	909.333	1478.67	1006.67	1232.67	1063	1067.67	913.667	723	1252.33	809	821.667	876.333	780.333	862.333	822.333	801.333	943.667	993.333	760.667	935.333	994	848	825.667	858.667	883	969.667	738.333	764	800.667	917
00_EBV_BLRF2_0097	GVTTRNEMENILQNL	x	x	x				862	979	1310.33	1332	1448.33	1221.67	1776.67	1394	1353.67	866.667	1137	1401.33	1034.33	1689.67	1231	1108.67	1162.33	1128.33	979.667	792	1214	1238	873	854	811.333	931.667	884	802.667	903.667	1016.33	786.333	1134	1073	925	901.333	922.667	926.667	1011.67	825	849.333	881.667	996.333
00_EBV_BLRF2_0101	RNEMENILQNLTLRI	x	x	x				920	1066.33	1353	1210.67	1487.67	1285.67	1020	1499	1431	883	1023	1519	1059.33	1933.33	1202	1325.67	1231.33	1359	1095.33	809.667	1379.33	1006.67	1211	898.667	823.667	1002.33	915	854	915.667	1118	831	1139.33	1023.33	923.333	979	994.667	897.667	1034	792.333	927	897	1133.67
00_EBV_BLRF2_0105	ENILQNLTLRIQVSM	x	x	x				865	985	1200	1189	1143.67	1372.33	1134	1439.33	1269.33	877.333	982.667	1424	941	1787.67	1140	1175	1153.67	1118	883.667	748	1191.67	857.667	850	932.333	793.667	972	897.667	779.333	876	966.667	774.667	1120.33	1049.67	803	865	905.333	907.333	955	741.333	804	917	966.667
00_EBV_BLRF2_0109	QNLTLRIQVSMLGAK	x	x	x				866.667	941.333	1247.67	1328.33	1260.33	1218	1041.67	1726	1259.33	899.333	1084	1489	1054.67	2044	1147	1274.67	1161.33	1265.67	972	817.667	1169.33	1011	899.667	857	780.333	944.333	867.333	10926.5	874	1173.33	919.333	952.667	1083	927	1029.67	1009.33	874.333	1083.33	817.333	847.667	859	999.667
00_EBV_BLRF2_0113	LRIQVSMLGAKGQPS	x	x	x				962	1132	2504.33	1600.67	1357.67	1314.67	1121	1466.67	2176.33	1110	1243.67	1574.67	1462	2057.67	1386.67	1149.67	1181.67	1167	1112.33	878.667	1353.33	952.333	902.667	894.333	1104.67	1320.33	1104.67	1013.33	881	1236.67	1183.67	1117.67	1237.67	1124.67	1432.67	1291.67	1110.67	1364	925.667	1230.33	1477.67	1334
00_EBV_BLRF2_0117	VSMLGAKGQPSPGEG	x	x	x				871.667	767.5	1066.67	1042.67	1051	940	978	955.333	1038.33	772.333	923.333	1013	869	1200.67	978.667	1089.33	1025.33	855.667	805.667	773.333	1054.33	784.667	753	797.5	750.333	792.667	794	796.667	858.667	890	748.333	848	883.667	927.333	785.667	776.667	811	878.333	696.333	777.333	744	869.667
00_EBV_BLRF2_0121	GAKGQPSPGEGTRPR	x	x					864.667	833.333	1104.33	3516.67	1028	987	851.5	942.333	1219	845	973.333	1210	930.667	1392.67	1033.33	1104.67	1027	1006	838	717.667	1191.67	796	795	10540.3	757	833.333	826.333	782	893	931.333	760.667	995.667	944.333	831.667	784.333	831.333	868.333	928	746.667	816.333	768.667	897.667
00_EBV_BLRF2_0121	GAKGQPSPGEGTRLR			x				874.667	813.333	1177	1153	985.333	1039.33	927	999.5	1295.33	854.333	971.667	1184.33	902	1540.67	1067.67	1079.5	1089.67	1111	963	832	1181	850.333	847	8477.33	748.333	1021.67	971.667	723	858	896	816.333	953	1070	857.333	878	858	869.667	918.333	746	736	873.667	949
00_EBV_BLRF2_0125	QPSPGEGTRPRESND	x	x					898	887.333	1117.33	2502.67	1030.33	1264.33	890.333	1063.33	1333.67	954.333	943	1138.67	947.667	2646	1074	1095.33	1102	1107.67	895.667	754.667	1127	907.667	824	2994.33	813.667	886.333	863.667	775.333	851.333	985.667	779.667	1022	1056	815.667	945.667	907	861.667	940.667	752.333	829.667	810	1139
00_EBV_BLRF2_0125	QPSPGEGTRLRESND			x				832.333	890.333	1008	1122.33	1048.33	1045	949.333	1128.33	1069	824.333	921.667	1077.33	1016.67	1297.67	1060.33	1274	1002.67	1120	851.667	773.333	1189	780	864.667	2885.67	764.333	906.667	873	795.667	816.333	1023	760	926.333	978.333	818.667	808.333	805	875.667	937.667	713.333	796.333	812.333	946.333
00_EBV_BLRF2_0129	GEGTRPRESNDPNAT	x	x					873	925	1033.67	1012	1086.67	1071.67	947.667	1037	1203.67	860.333	933	1341.67	1014	1251.33	964.333	1184.67	1048.67	28363.7	880.667	866	1181.67	979.667	867.333	1346	779	963.333	952.667	785.333	868.667	1122.33	739.333	906	988.333	793	879	881.333	906.333	940.667	751.667	807.667	820.333	905.333
00_EBV_BLRF2_0129	GEGTRLRESNDPNAT			x				815.667	873.667	1074.33	1224.67	1171.67	1062.33	950.333	1164	1294.33	878.333	930.333	1356	895.333	1741.67	1028.67	1054.67	1178.67	33633	943.333	783	1183	868	806.667	1431.33	746.333	927	823.333	744.333	889	927.333	745.333	917.333	1014	820.667	832	944.667	913.667	953.667	761.333	821.667	808.667	919.333
00_EBV_BLRF2_0135	RESNDPNATRRARSR	x	x	x				819	10646.7	1132.33	1362.67	1059.33	2173	1090.67	1674	1297.67	866	1028.33	1330.67	988.333	2959.67	1140	1052.33	1036.67	48328.3	983	2534	1245	894	1125	2675	786.333	889.667	920.667	759.667	892	1169.33	923.667	1048	1452.67	880	880	1007	892.667	976.333	783.667	798	899.333	4400
00_EBV_BLRF2_0139	DPNATRRARSRSRGR	x	x	x				819	9830.33	1046.67	1047	1064.33	1690.33	1245	1218	1024.33	856	989	1134.33	941.5	1980.33	1164.67	1423.67	1124	1044.67	882.333	1272	1161	924.333	962	4848	750.667	866	862.333	778	904.667	1058	779	873.667	934	829	839.667	843.333	792.333	934	780	821.667	850.333	2958
00_EBV_BLRF2_0143	TRRARSRSRGREAKK	x	x	x				830.333	2000.67	1001.33	1246.67	1277	991.333	1155.67	1247.33	1255.67	995.667	978	1222	929	1844	1143.67	1143.33	1111	1034	937.333	726.667	1421.67	6916	1416	900.667	809	878	938.667	784.667	959.667	998	772.667	1064.67	1141.33	815.667	906.667	936.667	869.333	950	783	783	1099.33	946.667
00_EBV_BLRF2_0147	RSRSRGREAKKVQIS	x	x	x				906.667	1084.67	1167	1451.67	1723.33	1798	1201.67	1589.67	1830.33	1038.67	990.667	1443.33	1119	2109	1273.33	1378.33	1333.67	1285	972	850	1339.33	6627.33	2483.67	914.667	821.667	945.333	977.667	864.333	934	1262.33	813	1109.67	999.667	863.333	934	949	867.333	1052.67	860.333	912.333	1889.67	5289.33
00_EBV_BLRF2_0148	SRSRGREAKKVQISD	x	x	x				873.667	998.333	1252	1196.67	1190	1285	1093	2113.67	1330	885.667	1001.33	1289.67	977.333	1628.67	1094	1189	1105.67	1171.67	947.667	714	1215.67	1136.67	896.667	863	799	962.667	885.333	745.333	876.667	1007	791.333	1240.67	1071	847.333	937.333	941.333	920.667	921.667	785.333	800.333	977.333	1036.33
00_EBV_BMRF1_0001	METTQTLRFKTKALA	x	x	x				1310.33	1603.67	2078	1777.67	4214	2345.33	1766.67	1755.33	1593.33	1498	1452.33	2414	5458.33	4902	2237.33	1541.67	4638.33	2451	1270	881.667	1223.67	6959.67	2069	962.667	1116	3029.33	994	1579.67	1480.67	1809	1777.33	1579	1327.67	1816.33	1653.33	1671	1467	1576.67	932	1403.33	2015.33	1739.33
00_EBV_BMRF1_0005	QTLRFKTKALAVLSK	x	x	x				901.667	990.333	1260.67	1730	1424	1417.33	1231.67	1331	1507	1030.33	995.667	1438	1237.67	1813.67	1184.33	1173	1284	1316.33	1147	746.333	1323.67	893	946.333	926.333	952.333	1160.67	982	881.667	947.667	1247.33	1289.67	1518	1084.67	963.333	1012.33	1084	1159.67	1105.33	792	887.667	1155	1091.33
00_EBV_BMRF1_0009	FKTKALAVLSKCYDH	x	x	x				1963.33	1702.33	2950	5086.67	5438.67	3409.33	5315.33	3003.33	3725	2888.33	3222	2911.67	2873	2907	3039	2524.67	2583.67	2147.67	2545.33	2159	2768.33	1561.67	1625	1764	1618.67	1894.33	2606	1476.33	1553	2023.67	2007.33	1963.67	1827	1798.67	2271.67	1822.33	2368.33	1928.33	1489.33	2016.67	3474.67	2713.67
00_EBV_BMRF1_0013	ALAVLSKCYDHAQTH	x	x	x				1699	3049.67	7077	7922.33	10305	4287.67	6935.67	3286.33	4610	4430	5007.67	6170	3695.67	5526.67	7334.67	2729.33	7789.67	2949.67	8504	1385.33	2831.67	2838.67	1436.67	1307	1935.33	2431	2485.67	2269.67	2700	14472.7	1810.33	3251.33	1980.67	1455.67	2698	2140.33	2681.67	1830.33	1013.33	3355	7269	2223
00_EBV_BMRF1_0017	LSKCYDHAQTHLKGG	x	x	x				932.333	1083	1711.67	1482	4295.33	2263.33	1984.67	1251	1351.67	1889	1793.67	1913.33	1719.67	2142	1697.67	1435.67	1299	1128.33	2296.67	822	1398.67	1327	1178.33	837	1122.67	1056.33	1106	1152	1398.67	2049.33	1255.67	1607.67	974.333	815	1139	1896.67	893	1263.33	883.667	1714.33	2714.33	1210.67
00_EBV_BMRF1_0021	YDHAQTHLKGGVLQV	x	x	x				1121.67	2340.67	3789	2813	3728	2420.67	1928.67	2806	3322.33	1691.33	2033.67	2650.33	2787.33	3577.33	8350.67	2377.33	3742	1740	1605	883.667	2165	5618.33	1658	1494.67	2324.67	3868.33	1668.33	1590	1654.67	2220.33	1484.67	2251.33	1281	1457	3748.67	2058	2122.67	2353.67	986.333	1563.67	1654	3578.67
00_EBV_BMRF1_0025	QTHLKGGVLQVNLLS	x	x	x				991.333	1021	1261.33	1285	1327.67	1424.33	1042.67	1314.33	2057	1001	1026.33	1324.33	1250.67	1903	2079	1318.5	1241	1257.33	966	883	1439.67	946.333	848.667	1007	847.667	1115	892.333	837	938	1268.67	1061.33	1160.33	1252.67	891.667	1022.33	1032	1014.67	1055	784.667	1279.33	968.333	1257.33
00_EBV_BMRF1_0029	KGGVLQVNLLSVNYG	x	x	x				925	1035.67	1271	1391.67	1356.67	1335.33	1061	1310	1380.33	946.333	956.333	1312.33	1042.67	1666.33	1264.67	1160	1240	1159.67	955	802	1290	866.667	839.333	867.333	803.667	964.333	953.333	790.333	913.667	1043.33	820	1152	1133.67	933.333	1008	992	982	1024.33	831.667	913.333	842.333	972
00_EBV_BMRF1_0033	LQVNLLSVNYGGPRL	x	x	x				963	1180	1498	1696.67	1455	1538	1439.33	1421.33	1321.33	1039	981.667	1343.67	1162.33	1988	1476.67	1314.33	1246.33	1248.67	1022	773	1391.33	972.667	862.333	985.333	836.667	1104	935.333	865.333	936.333	1084.33	897.667	1568	1096.33	927.667	975.333	1104.33	956	1443.33	776.333	949	849	1029
00_EBV_BMRF1_0037	LLSVNYGGPRLAAVA	x	x	x				1005	1171.67	2689.33	1705	3957.33	1956	2126.33	1510.67	1776	1268.33	2322.33	1921.33	2489.67	2472.33	2530.33	1812.67	4969.67	1193.33	1070.33	827.333	1680.33	5070.67	952.667	1030	2612.33	2714.67	957.333	1685	976.5	1281.33	1009.33	1259.67	1243	1165.33	1739	1547.67	1689.33	1554	837.333	1229.67	1060.33	1624.33
00_EBV_BMRF1_0041	NYGGPRLAAVANAGT	x	x	x				948	1176	1950	1532.33	1300	1307.33	1048	1131.67	1764.33	1027	2362	1273.33	1500	1617.67	1279.67	1027.33	1933.67	1040.67	870.667	750	1280	879.667	825.667	864.667	1700.33	1320	916	913	904.333	1345.33	1542	1245.33	1046.67	914	1034	1012.33	1377.33	964	734.333	984	874.333	1132.33
00_EBV_BMRF1_0045	PRLAAVANAGTAGLI	x	x	x				932	1024.33	1984	2471.33	1276	1266.33	1129	1320	2019.67	1021	2775.67	1281.67	1594.67	1751	2531.67	1221.67	2496	1326.33	1004.33	821.333	1256.33	917	1076.33	950.667	1785.33	1051.33	1042.67	817.667	877.333	1126.67	868	1119.5	1068.33	903	1122.33	997	1044.67	1191.67	775	864.333	930	1148.33
00_EBV_BMRF1_0049	AVANAGTAGLISFEV	x	x	x				965	1035.33	1360	2055.33	1519	1300.33	1214	1220.67	1410.33	978.333	1044	1624.33	1829	1644.67	1445.33	1201	1279	1162	922.667	748.667	1475.67	897.667	876.333	1207.33	1492.33	1081.67	907.333	959.5	927	1170.33	929	1043.67	1151.67	961.667	1220.67	1046.33	1101.67	1473.67	745.667	951.667	874.333	1187.33
00_EBV_BMRF1_0053	AGTAGLISFEVSPDA	x	x	x				1478	1980.33	2039.33	2223	1932	1622	1944	2598.67	2047.67	1618.67	2013.33	3169	1751.33	3571	2393	1486.67	2068	1418.67	1225.67	1088	1530.67	1715.33	1062.33	1399	1474	1980	1142.67	1168	1221.67	1624	1118.67	963.333	1770	1279	2463.67	2059.33	1639	2037.33	1008.33	1189.33	1114.33	1994
00_EBV_BMRF1_0057	GLISFEVSPDAVAEW	x	x	x				2791	2788	3060.33	4049	2912	2048	3260.67	1269.5	2943.33	2198.33	2349.33	3082	3200.67	3843.67	3883.67	2674	4686.67	1893.67	1749.33	3374	1860	2192.67	2345.33	1864.67	1660.33	3594	2177.33	1576.67	2148.67	1023.5	2672	1359	2023	2375.33	3144.67	2130.33	6433	2376	1102.67	2204.67	1587	2449.67
00_EBV_BMRF1_0061	FEVSPDAVAEWQNHQ	x	x	x				1398.67	1611.33	1598.33	1785	2190.33	1384.67	1429.33	2255.67	1259.33	915.333	1304.33	1835.33	2940.67	2128.33	1803	1530.33	1797.67	1621.67	1340.33	850.333	2302.67	2362	1199.67	952.333	1586	1391.67	936.667	1152	1084.67	2211.67	1229.67	932	1346.67	889	2369.33	1337.33	1222.67	1320.67	922	1148.67	1168	2051.33
00_EBV_BMRF1_0065	PDAVAEWQNHQSPEE	x	x	x				897	1307.33	1418.33	1271.33	1508.67	1123.67	1034.67	996.333	1511.67	902.333	1225.67	1227.33	1616.67	1534	1192.33	1091	1447.67	1420	929.333	740.333	1397.67	1066.33	896	866.333	1258.67	1148	1036.67	851.333	941	1224.67	826.667	942	1077	820.333	1270	1108	887	1298	766.333	841	831	1113.67
00_EBV_BMRF1_0069	AEWQNHQSPEEAPAA	x	x	x				962.667	917.333	935.333	1002.67	1204.67	972.333	1063.67	1083.33	1886.67	1081.67	907.333	1288.33	1091.33	1377.33	1071.33	1125	1299.67	1146.33	762	921.333	1179	937.667	833.667	887.667	821.333	1148.67	905.667	759.333	884.333	982	798.667	968	938	801.667	962.333	1095.67	851.333	1055.33	757	1696	756.667	1134.33
00_EBV_BMRF1_0073	NHQSPEEAPAAVSFR	x	x	x				832	946.333	1117	1344.33	1672	1127.33	1446	1089	1247	953	1650	1252.67	1172.67	1601.33	1169	1155	1076.33	2635	894.333	752.667	1274	859.333	783.667	830.667	786.333	1469	864.667	870.333	851.667	1086.33	785.667	967.333	1025.33	913.667	927.333	2150.67	1199.67	978	717.333	1549.67	858	1127.67
00_EBV_BMRF1_0077	PEEAPAAVSFRNLAY	x	x	x				1502.33	1989.67	3425	3216.67	4433	2069.67	4142.67	3467.33	3385.33	2427.67	5887.67	2785.33	3367.67	4571.33	5149.67	1564.33	5970	18276.7	1751.33	1936.67	2096.33	2060	1514.67	1649.33	19043	3290.67	2243	2133.67	1729.33	2474	1924.33	4113.67	1767.33	1819	2396	13770.7	4898.33	2250.67	2453.33	3336.33	1735	2469
00_EBV_BMRF1_0081	PAAVSFRNLAYGRTC	x	x	x				3688	5840.67	5449.67	5299.67	5128.33	5122.33	4495.67	4404.67	6644.33	3319	4647.67	5252	5565	9256.67	5954.67	3780.33	4584	6644.33	3056	3880.67	4684.67	5203.33	8074.67	3650	5827.67	7026	6492	5187.33	4781	7867.67	4945	16588.3	4579	6631.33	6382	5844	6809	5817.67	5516.33	6670.67	7688	7920.67
00_EBV_BMRF1_0085	SFRNLAYGRTCVLGK	x	x	x				3308.33	4354	5125.33	4909	5064	4018	3415.67	3847.33	4682	2844.33	3544.67	4120.33	4440.33	6390.67	5668.33	2864.33	4340.33	4779	2122	2805.33	5002.67	3620.67	6396	2154	4129	5473	4644	4354	3563	6795.33	7210.33	9146	4663.67	5788.33	5816.33	5740.33	5886	3724.67	4012	5164.33	5093	7188
00_EBV_BMRF1_0089	LAYGRTCVLGKELFG	x	x	x				1877.67	4260	5763.67	3523.67	13950	7033	4816.5	1988.67	7580	3509	3934.33	3941.33	3724.67	4323	3174	4764.67	4886.33	3414.33	2737	2456.33	4999.67	8293	2991	2271.33	1732.33	5133.67	3199	1715.33	2759.33	1247.5	4011.33	2425.33	2078.67	2064	4186.67	5139.67	2674.67	3360	1836.33	4123	1929	3244.33
00_EBV_BMRF1_0093	RTCVLGKELFGSAVE	x	x	x				2279.33	1530.33	4079.33	1583	8789.67	3289	1857.67	1665	2607.33	1475	2541	2110	2204	2175	1686.33	1600.67	2207.67	1474.33	1612	1090.67	2192.67	1409	1099	2370	1333.67	1941.33	1455.67	1591.33	1220	1415.33	1635	1113.33	1568.67	1414.33	2063	1359.67	1888.67	3189.33	1039.67	1718.67	1088.67	1696.67
00_EBV_BMRF1_0097	LGKELFGSAVEQASL	x	x	x				1556.33	972.667	1346.33	2285	1433	1132.33	1208.67	1299	1232.33	1315.33	2461.33	1224	2021.67	1166.67	1621	871.667	1454.33	987	895	970.333	1281.33	1164	815	2263	901.333	1334	1224.67	984.333	923.667	986	1244.67	1030	1236.33	1010.33	1171	889.667	1270.67	1062	874.333	968.667	787.667	1662
00_EBV_BMRF1_0101	LFGSAVEQASLQFYK	x	x	x				1402	1833	3133.67	3170.33	3706	2620	2655.33	2958.67	2776.67	2102.33	2419	3286.33	2148	4161.67	2161.33	1817.33	2110	2211.33	2451	1550.67	2065	1854.33	1443	1510.67	1467.67	2769.33	2232	1478.33	1200.67	2615	1539.33	1484.33	2107	1406.67	2129.33	3016.33	1555.67	2083	1173.67	1611.33	1458.67	2379
00_EBV_BMRF1_0105	AVEQASLQFYKRPQG	x	x	x				3428	3763	7890.33	8858	12480	21184.7	6782	5114.67	11851.3	2820.33	5535.33	3726.67	6650.67	4205.67	7912.67	3309.67	5047.33	2629.33	15813	2142.33	2392.67	2460.67	2804.33	1658.33	3213.33	10602.3	4496	2078.67	3016.67	7187.67	3833.33	3346	2406	1761.67	5993	6647.33	2406.67	3876	1809.33	5418.67	3226.33	4792.67
00_EBV_BMRF1_0109	ASLQFYKRPQGGSRP	x	x	x				892.667	3596.67	2861	2585.67	4217	2858.67	1302	5318.33	3339.67	1698	1505.67	1827.33	1871.67	3915	3582.67	1183.67	3620	2005.67	1583	852.333	1592.67	1919	2112	1344.33	1298.33	1349.33	990	1763.33	1589	3664.33	1206.67	1508	1874.33	906	1245	1711.33	1185.67	3921.33	950.667	1842	2790.67	2674.33
00_EBV_BMRF1_0113	FYKRPQGGSRPEFVK	x	x	x				1416.67	2568	2883.33	2047	14164.3	3423.33	4379.33	4347.67	3226.67	1965.67	2035.33	3281.33	4080.67	6360	2895.33	1977.67	1838	2959.33	2350.67	1339	1557	2565.67	4059.33	985.333	1736.67	2251.67	1866.33	2936.67	1709	4027.33	2128	2581.33	1556.33	1789	1716.67	2592.33	1640.33	2689	1719	3645.67	2945.67	3834
00_EBV_BMRF1_0117	PQGGSRPEFVKLTME	x	x	x				870	1021.33	1416.67	1397.33	1337.67	1367.33	1015.67	1571.67	1501.67	1062.33	988.333	1380.67	1051.67	1789.33	1210.33	1138.33	1211.33	1200.33	934.333	756.667	1298	864.667	869	884.333	800	1041.67	901.333	827.333	952.667	1117.67	818.667	1194	1081.33	909.667	1000.67	1014.33	1174	1070.33	797.333	850	843.333	996
00_EBV_BMRF1_0121	SRPEFVKLTMEYDDK	x	x	x				1029	983.667	1464.33	1299.33	1839.67	1349.67	1195	1264	1275.33	1038	1087.67	1307	1212.67	1656.67	1369.33	1212.33	1254	933.333	1683.67	823.667	1260.67	890.333	810	928.333	838.333	1056	993	833.667	1007	1062.33	866.667	964	1070	916	1020.67	1237.67	922.333	984	836	887	875.667	1183.33
00_EBV_BMRF1_0125	FVKLTMEYDDKVSKS	x	x	x				983.333	924.333	3551.67	1068.67	4640.67	1228.33	2071	934.333	2114.67	1261.33	2181.67	1201.33	1265	1712.67	1009.67	1212	1267	1280.67	902	1672	1236	853.333	887	928.667	1111.67	1277.33	999.667	959	975.667	1121.67	956.667	852.333	983	974.667	2586.33	967.667	971.667	1166.33	747.333	983.333	796.667	935.333
00_EBV_BMRF1_0129	TMEYDDKVSKSHHTC	x	x	x				811.667	797.667	953.667	930	913.333	1041.67	858.667	899	1072.33	852.333	856.667	1129.33	932	1407	968	892.667	994	924.333	838	720.5	1095.67	801.333	792.667	746.333	751.333	901.333	830.5	707.667	801.667	941	767.333	939.333	961	836.667	835.667	770.333	846	901.667	688.667	751.667	771.667	891.333
00_EBV_BMRF1_0133	DDKVSKSHHTCALMP	x	x	x				731.333	968.333	999.667	931	1450	899.333	1122	902	1129.67	973	1052	1050.33	968.667	1289.67	1338.33	969.667	972.667	930.667	798	730.667	1036.67	805.333	778.667	956	739.333	899.333	812.667	873.333	864	1038	775.333	822	868.333	761	817	811.333	794.333	826.667	725.667	748.667	765.667	1063.33
00_EBV_BMRF1_0137	SKSHHTCALMPYMPP	x	x	x				784.667	2881.33	2734.67	1489.67	4004	1584.33	1769.33	1504	2778	1834	1995	2358	1571.33	2106.33	9495.67	1142	1205	1267.67	1215.33	1009.67	1178.33	2953.67	894.333	1482.33	990.333	1957.67	1149.33	1757	1680	2458.67	1120.33	1124.33	1014.67	825.333	1047.33	1915.67	1532	1487	1121.67	1362.67	1276.33	3209
00_EBV_BMRF1_0141	HTCALMPYMPPASDR	x	x	x				921.333	981.333	1360.33	1445.33	3205.67	1124	1075	1294.33	1774	1553.33	2556.67	1702	1536.33	1565	1171.33	1101	1184.67	1161	876.667	873.333	1554.67	1171.67	1218.67	1993	828.667	1255.33	1183	1025.33	1046.67	1293.33	1006.33	1049.33	1095.67	880	985.333	2213.67	1132.33	1038.33	957.667	1089	933	1538.67
00_EBV_BMRF1_0145	LMPYMPPASDRLRNE	x	x	x				860.333	2352	1252.33	1173	1655	1322	916.667	1376	1381.33	1185	971.667	1389.5	1072	1502.33	1064	943.333	1022.67	1101.67	855.333	851.333	1863	930.667	1885.67	2402.33	811	981.667	962.667	965.667	958	1066.67	823.667	1135.67	1036.67	840	1009	2255.33	1138.33	1014.33	826.667	965.333	909.333	1199.67
00_EBV_BMRF1_0149	MPPASDRLRNEQMIG	x	x	x				846.667	866.333	871.667	911	1548	931	864.667	925.667	1323.33	826.667	846.667	1150.67	952.667	1217	851.667	983	1051.67	885	1092	780.333	1097.67	913	749.333	760.333	729.333	854.333	805	697	920	867.333	709	809	931.667	748.333	847.333	806.333	791.667	905.333	735.667	771	730.333	803.333
00_EBV_BMRF1_0153	SDRLRNEQMIGQVLL	x	x	x				897.667	1114	1353	1436.33	1383.33	1351.33	1054	1645	1497.67	939.667	992.333	1291	1035.67	1922.33	1217	1205	1263.33	1232.33	973	746.667	1453	1062	832.667	935	839.667	1073.67	900.667	819.333	963.667	1107.67	860.667	1225	1091	931.333	1074.67	1037	1008.33	1094.67	752.667	912.333	839.333	1062.33
00_EBV_BMRF1_0157	RNEQMIGQVLLMPKT	x	x	x				987.333	1167.33	1520.67	1347.33	1410	1727	1124	1709.33	1412.67	1204	990	1364.67	1179.33	1933	1280	1315.33	1332.33	1264	984.667	814.333	1335.33	941.667	898.333	964	822.667	1019	881.667	838.333	904	1177.33	865	1159	1143.33	969.667	1002.67	972.667	985	1071	830.333	862.333	839	1077
00_EBV_BMRF1_0161	MIGQVLLMPKTASSL	x	x	x				844.667	852.333	1047.67	1110.33	1081.33	1073.67	931	1042	1066	806.667	1468	1097	952.333	1326.33	1219	1017.67	1050	996	803.667	690	1154.67	832.333	811.667	1097.67	765.667	871.667	836.667	801.667	882.667	959	813	907.667	959.667	844.333	837	897.333	880	899.667	710	805	768.667	860.333
00_EBV_BMRF1_0165	VLLMPKTASSLQKWA	x	x	x				1505	3775	2573.67	5105	4856.67	4716.67	1454	1833	2203.67	2178.33	4698.67	2173.67	5583.33	2633	3052.33	1627	1633.67	1974.67	1983	1086.67	1471.33	7487.33	1207.33	1360.67	1788.33	2911	1336	1752.67	1445.67	3377.67	2086	1521	1166	1481.33	1900.33	2561.67	1704.67	2198	1307.33	3083.67	2362.33	2388.67
00_EBV_BMRF1_0169	PKTASSLQKWARQQG	x	x	x				863.667	1452.67	1924.33	1679.33	2966.67	1587.67	1951.33	1397.33	2111.33	922.667	2483	1285.33	1355.33	1777.67	1287.33	1117.67	3992.67	1256.67	1072.67	950	1377.67	1187.33	1160.33	881	892.333	2406.33	1118.67	1119	1388.33	4151.33	1223.67	1024.33	1049.67	894	1126.5	1325	975	1440.33	808.333	2065.67	1170	1196.33
00_EBV_BMRF1_0173	SSLQKWARQQGSGGV	x	x	x				813.667	999	1368	1237.67	5289	1727.67	1022.33	963	2015.67	904	1007	1099.33	997.667	1717.67	1019.67	992.333	1219.33	918	1164.67	705.667	1320.33	841.667	817.667	887	847.333	1856	1101	831	879.333	997.333	1120.67	988	977.333	837.667	977	896.667	982.667	980.667	751.667	831	829	1026.67
00_EBV_BMRF1_0177	KWARQQGSGGVKVTL	x	x	x				850.333	953.333	1209	896.333	1328.67	1378.33	1010.67	1071.67	1240.33	1154.67	947	1176.33	980.667	1696.67	1336.67	1160	1319	980	1017.33	776.667	1152	836.333	793	888	751.667	969.667	865	724.667	877	859.667	744.667	971	990.667	779.667	884	850.333	820.667	917	763	836.667	765	915.667
00_EBV_BMRF1_0181	QQGSGGVKVTLNPDL	x	x	x				967.667	1226.33	1372.33	1322.33	996	1600.67	968	829.667	1937	1019	1029.33	1323	1331.67	1555.33	1570	1107.67	1339	1039.33	1365.67	741.667	1607.67	889.333	1125.67	1155.67	865.333	2088	1045.67	814	857	948.333	1000.67	964.667	1084.67	851.667	986	995.333	1060.67	1070.67	765.333	1296.33	867.667	1072
00_EBV_BMRF1_0185	GGVKVTLNPDLYVTT	x	x	x				1134	1082	2103.33	1273.5	972	1079.33	921.333	1533.67	2028	883.333	849.667	1306	1325.33	1467.33	1473	1215	1269.67	962.333	912.667	749.667	1247.67	846.333	901.333	1130	981.333	1024.33	1009.67	1082	904.333	1100.33	924	1350.67	1591	1183.67	1676.33	947.667	921.333	980.667	709.333	1220	968.333	1031.33
00_EBV_BMRF1_0189	VTLNPDLYVTTYTSG	x	x	x				1616.67	1662.67	3156	2066.67	6120	2016.33	2401.67	1962	3548.33	1951	2013	3090	2508.33	3472	1797	4313	3200	1669	1584	9134.67	2422.67	1960	2452.67	1412.33	1910.33	2733.33	2065.67	1593.33	1186	2396.67	3656.33	1326.5	2583.67	4942	11927.7	2213.33	1481.33	2134	1163	1907	1244	1817
00_EBV_BMRF1_0193	PDLYVTTYTSGEACL	x	x	x				2363.33	1770.33	3127.33	4139.67	3557.33	2127.33	1540	4678.33	2012.67	1543.33	1360	3164.67	3102.33	3019	1924.67	1825.33	3390	3417	1427.67	2565.33	2556.33	2022.67	2293.33	1777.67	1620	1271.33	1541.67	1873.67	1165.33	19051.3	3332	1330	2123	2046.33	8261.33	1946.33	1781	1819.33	1022.33	1548.67	1361.33	2111
00_EBV_BMRF1_0197	VTTYTSGEACLTLDY	x	x	x				951.667	1048.67	1894.67	1534.33	1730.33	1471.67	1439.33	1474.67	1389.67	1040.67	1078.67	1655.33	1465	1799	1311	1265	1709.67	1213	961.667	909.667	1773.67	963.667	836.333	860	956.333	1116.33	1058.33	1024.67	979.333	999	842.667	1224.33	1135.33	1054.67	1312.67	1022	1100.67	1382.33	841.667	926.333	1030.33	1270
00_EBV_BMRF1_0201	TSGEACLTLDYKPLS	x	x	x				1294	994	1422	1023	3118	1131.33	947.333	1081.33	2189	1047	1279.33	1206.33	1494	1666.67	1253.67	1004	1853.33	1020	812	999.333	1802.33	1161.33	846.333	864	950.667	1807.67	915	796.333	958.667	1084.33	837	855	1016	949.333	1188	948.333	965	1127	762.333	1038	862.333	1017.67
00_EBV_BMRF1_0205	ACLTLDYKPLSVGPY	x	x	x				865	8521.33	10400.5	8730.67	10502.7	3756.67	5600.67	7299.67	1272	3390.33	4298	6161.67	6262	53107.7	5202	1184.5	10291.3	1159	4451	3871.67	4744	5444	3969.67	2371.33	3644	4937.67	3221.33	3677.67	2207.33	6044.67	4189.67	3068.33	1121	3461.33	3734.5	985.5	4576.67	5820	1911.5	3543	3262.5	5593.5
00_EBV_BMRF1_0209	LDYKPLSVGPYEAFT	x	x	x				3133	3379	4616.33	4554	7530.33	2544	3839.33	4512	4331.67	3829.67	3237.67	5171.67	4378.33	4227.67	4921.33	2105.33	6849	4002.67	1496.67	2606.33	5526.67	1849	995.5	1023.5	3315	3241.33	4117	2765	1873	5011.67	2370	1764.67	3451.33	2192.33	2799	3075	3346.67	6964	1441.33	3954	3753.67	4022.33
00_EBV_BMRF1_0213	PLSVGPYEAFTGPVA	x	x	x				2490	3737.33	3768.67	2570.67	6902.67	2350.67	2585.33	3278.33	1781.33	1719.67	2560.67	4261.67	3316.67	4804	2774.33	1722.33	8487.33	7322.67	1451.67	1483.67	2590.33	5826.33	2033.33	1535.33	3596.33	3835.33	4577.67	2011	1675	3475	2526.67	1305.67	1967.67	1773.33	2650	1793.67	2628	4107.5	1330	1656	1646	2890
00_EBV_BMRF1_0217	GPYEAFTGPVAKAQD	x	x	x				892	934	1160.67	2475.67	1818.67	1743.33	3329.67	1239	1931	1109.33	1767	1164.33	1236.67	1497.67	1442.33	1975.33	1079.33	1216.33	994	805	1190	956	1251	922.333	1055.67	1768.33	831.667	896	1084.67	1104.67	838.5	1048.33	1114.33	906.333	1070.67	900.333	1512	981	762.667	793	896.667	1515.33
00_EBV_BMRF1_0221	AFTGPVAKAQDVGAV	x	x					894.333	849	1154	970.333	1345.67	1064	900	1093	975	839	935	987.333	910	1192	948.333	1028.33	972	982	905	686.333	1114.33	880	773.333	756	749.667	930.667	879.333	727	870.333	1005.67	798.667	873.667	919.333	810.333	826.333	835	860	813.333	702.667	790.667	739.667	859.333
00_EBV_BMRF1_0221	AFTGPVAKAQDSGAV			x				882.333	859.333	1448	1173.33	1505	1170.33	1060.67	1200.33	1209.67	1008.33	977.333	1096.33	1152.33	1559	1087	938.667	1223.67	893.333	972.667	728.333	1154	1120	920.333	802.667	783.333	1874.67	852	816.667	862.667	1008	858.333	921	1026	970.667	1084.67	939.667	923.667	940.667	769	860.333	834.667	1033.33
00_EBV_BMRF1_0225	PVAKAQDVGAVEAHV	x	x					882.333	904.667	1031.33	1090	1286	950	846.667	1174.67	1148	868.333	870.667	1083	931	1035	1410.33	937	1086.33	886.667	829	727	1119.33	748.333	842.667	723	733.333	846	825.667	716.333	829	806.333	737	824.333	867.333	840.333	1106.33	875	944.5	863.333	782.667	824.667	823.5	942.333
00_EBV_BMRF1_0225	PVAKAQDSGAVEAHV			x				905	915	1103	1156.33	1089	1093.33	892.667	1039.67	1215	876.333	863.333	1216.33	938.333	1523.67	1079.33	1104	1087.33	1107	871.333	712	1266	829.667	848.333	836	794.333	1402.33	829.333	795	1025.67	1018	799.667	991	1032.67	881	880.333	891	977	924.667	753.333	843	819	964.667
00_EBV_BMRF1_0229	AQDVGAVEAHVVCSV	x	x					895.333	1062.33	1494.33	2136	1967.67	2281	986	1231.33	1354.67	983.333	936.333	1809.33	1838.67	1704	1466	1208.67	1605.33	1149	1012	947	1875.67	1033	838.333	938.333	1427	1004	821.333	1047	995.667	1079.67	903.667	1150	1104	995.5	1445.67	1102.67	1051.67	1129	783	1022	910.667	1235.67
00_EBV_BMRF1_0229	AQDSGAVEAHVVCSV			x				1180.67	1067.33	2037	1826.33	3128.5	1281.5	1380.33	1526	1608.33	984	1504	2470.67	1620.67	2003.33	1507	1387	1354.5	1243.67	995.667	764.333	1418.67	928	893.667	939	1531	1145	1031	1955.67	913	1225	966.667	1091.33	1079.67	1776.67	2380	977	1185	1166	839.333	862	882	1163
00_EBV_BMRF1_0233	GAVEAHVVCSVAADS	x	x	x				931	945	1336	1464.67	1396	1323.33	1079.67	1623	1559.33	934.667	968.333	1265	1040.67	1889.67	1142.33	1159	1481	1146.33	1008	731	1214.67	826.667	928.333	877	831.333	981	857.333	834.667	924.667	1022	790.667	1290.33	1115.67	1046.67	1029.33	958	982	1054	795.667	953.333	885.667	970.667
00_EBV_BMRF1_0237	AHVVCSVAADSLAAA	x	x	x				848	1154	1188	1228	1216	1151.67	1053.67	1042	1278	819	922	1194.33	1009.33	1783	1296.33	1176.33	1195	1076	888	739.667	1257.33	858.333	801.333	844	820.667	934.5	862	787.667	882.667	994	805.667	1007.67	1052.33	1302.33	941.667	880	929	1005.33	761	820	834	970
00_EBV_BMRF1_0241	CSVAADSLAAALSLC	x	x	x				933.667	1196.67	1216.67	1605	1221.33	2334.67	976.667	1141	1253	1009	1020.33	1506	1220	1654.33	1752.33	1103.67	1276	1264	1029.33	818.333	1235	1050.33	946.667	880.333	1265.67	1034.33	963.667	825	842	1132	1100.67	1095	1114.33	1125	1111.33	963	985.333	930	807	985.667	884.333	1105.33
00_EBV_BMRF1_0245	ADSLAAALSLCRIPA	x	x	x				1256	1408.33	1761.67	2313	2071.67	1838.67	1668.33	1483.33	2003	1516.33	2055.33	2262	2373.67	2438.33	1939.33	1529.67	2609.67	1463.67	1271.33	1164	1880	3152	1344	1567.67	1425.67	2535.67	1138.33	1108.33	997.667	1592.67	1112	1321.67	1388	1153.67	1923	1109	1585.67	1599	855.333	1408.33	1027	1493.33
00_EBV_BMRF1_0249	AAALSLCRIPAVSVP	x	x	x				2364	2748.67	4135.33	3011	4485.33	1502.67	2426.67	1620.67	4776	2660	3517	5186.33	2381.33	2783.33	6274.67	2095.67	6245.33	1377.67	1416	1283	3578	3688.33	1060	1726.33	1423	3716.33	2163.33	2102.67	2423.33	2258.33	1779.67	1911.67	1850.67	1633.67	2509.33	2126.67	2584.67	3169.67	1012	1746.33	1477.33	4127.33
00_EBV_BMRF1_0253	SLCRIPAVSVPILRF	x	x	x				924.667	1852.33	2123.67	2476	2629	1755.33	2116.67	1810.67	1494.33	1496.33	1288.33	2381.5	2528.67	1564	2961.33	1375.33	2062.33	1268	967	860	1778.33	1645.67	924	1017.33	1317.67	1942.33	1724	1473.67	1303.33	1400	1828.67	1450	1140.67	1481	1735.33	1060.67	1650.67	1973.67	1156	1766	1598	1927
00_EBV_BMRF1_0257	IPAVSVPILRFYRSG	x	x	x				951	1004.33	1211.33	1435.33	1465.67	1298	1007.33	1219.67	1421.67	1031.67	1041	1434.67	1156.67	2032	1237	1273.33	1287.67	1198.67	993	821.667	1563	978.333	843.667	916.667	826.667	1133.67	930.333	852	893.667	1210	906.333	1081.33	1156.33	937.667	1012.33	1054.67	1054.33	1070.67	800.333	915	874.333	1011.67
00_EBV_BMRF1_0261	SVPILRFYRSGIIAV	x	x	x				929.667	1052.67	1361.67	1365.33	1342.33	1203	1260	1646.33	1333	1018.33	987.667	1365.33	1169.67	1808.67	1512.33	1262	1196	1229.33	970.667	807.333	1432.67	941	833	910	867.667	1048.33	928.333	885.667	959	1169.33	855.333	1364.67	1115	899	1056.67	1013	1009	1102	784.667	881.667	883	1070
00_EBV_BMRF1_0265	LRFYRSGIIAVVAGL	x	x	x				937.667	993.667	1257	1334.67	2234.67	1302	1034	1162.67	1298.67	942.667	1019.33	1277.33	1240.67	1732.33	1513.33	2642	1251	2049	968.667	714.667	1394	1182.67	833	936.667	856.667	1022	868.667	821	932	946	791.667	1079.33	1094.67	1504	958.667	1037.67	1017.67	1071.67	755.667	916.333	902	1020
00_EBV_BMRF1_0269	RSGIIAVVAGLLTSA	x	x	x				957.333	1032.33	1342.33	1817.33	3043.67	3134.33	1165	1340.33	1383	2174	1118	1792	1844.33	1756	1701	1245.67	1439.67	1193.33	1652.33	833.667	1495	1134.67	875	892.333	868.667	969.667	1411.67	911.333	900	1071.33	922	1226.33	1145	1264	1154	1129	1128	1226.67	810	1021.33	881.333	1086.67
00_EBV_BMRF1_0273	IAVVAGLLTSAGDLP	x	x	x				939	1077.67	1661	1427.67	1882.33	1309	1422.33	1726	1583.33	2024	1046	1943.33	1702.33	2445.67	1578	1370.67	1329.67	1045.67	1205.33	852	1313.33	1135	851.667	893	829	1247.67	928	878.667	883	1226	898.667	1093.33	1149.67	1035.67	1236	1111.67	940.667	1334.67	872.333	1520.33	889	1176
00_EBV_BMRF1_0277	AGLLTSAGDLPLDLS	x	x	x				1068.33	1206	2474.33	1296.33	2412.33	971	966.667	1539.67	1475.33	968.667	1032.33	2098.67	1263.33	1553.33	1495	995.667	2168.67	1086.67	979.667	1043	1414	1081.67	850.333	910	1139.33	1163.33	980	1038.67	934	1064.33	1023.33	964.333	1426.67	1025.67	1865.33	1092.67	1188.67	1699.67	852.333	993	1036	1597.67
00_EBV_BMRF1_0281	TSAGDLPLDLSVILF	x	x	x				975.667	1353	1738.67	1851.33	1951	1512	1157	1661.67	1409.33	1136.67	954.667	1690.33	1650	1701.67	1512.67	1256	1303	1314.33	945	846.667	1438.67	1113.33	840.333	977.667	847	1030.33	943	903.333	971.333	1062.67	859.667	1201.67	1113.67	982.667	1242.67	1062.33	1112.67	1127.33	776.333	1039.33	1032	1112.33
00_EBV_BMRF1_0285	DLPLDLSVILFNHAS	x	x	x				947.333	1227	1585	1533.67	1747	1742.33	1101	1539.67	1563.33	983.333	1024	1410	1248	2059.67	1298.67	1152.67	1271	1334.67	1048.67	803	1315	948.667	980.667	838.333	873.667	1074.67	1070	849	894.333	1234.33	891.333	1245.33	1140.33	910	1447	1020	988.667	1036.33	782	898	860.667	1088.33
00_EBV_BMRF1_0289	DLSVILFNHASEEAA	x	x	x				1528.33	1511.67	2314.67	2842.33	3507	1597	1859.67	4075	2046	1714.67	1742	4457	1854.33	3890	1654.33	1836.33	2706.67	2037	1504	1361	1954.33	1630	1362.33	1153.33	1377	1602.67	1541.33	1345	1251	1916	1577.67	1226	1722	1475.67	2685.33	2190	1509	2463.67	1158	1455.33	1286.33	1972.33
00_EBV_BMRF1_0293	ILFNHASEEAAASTA	x	x	x				885	927	1178.33	1043.33	2557.67	912.333	1599	1267	1318	1097.67	1094	1522.33	1158	1354.67	1187	18828	2213.67	1068.33	944.333	1322.33	1423.33	1437	833.667	1009.33	917	1284.67	915.333	1087.67	1073	1026.33	1074	870.667	974.667	995.333	1493	1077.33	940	1278	863	1158.33	785	1216.33
00_EBV_BMRF1_0297	HASEEAAASTASEPE	x	x	x				855.667	863	1072.33	1043.33	1103.33	956.667	963.333	989.333	1200.33	865	950.667	1060.33	905.333	1279.67	894.333	1011.33	1104.67	992.667	808.667	783.333	1280.33	802	755.667	798.333	812.667	860	874.333	835.667	886.667	885.333	711.333	949	938.667	847.333	953.667	1012	911.667	949.667	766	1220	771	948.333
00_EBV_BMRF1_0301	EAAASTASEPEDKSP	x	x	x				866	991	1020	1071.67	2127.67	1214.67	997.667	1025.67	1061.67	904.333	913.667	1031.67	900.667	1737.67	1120.67	1126.33	1055.67	1003.67	899.667	718.333	1170.33	854.333	776.333	836.333	818.333	973	863.5	768.667	877.333	1001.67	782.667	929	946	829.667	948.333	830	933.333	917.667	738.667	778.667	795	981
00_EBV_BMRF1_0305	STASEPEDKSPRVQP	x	x	x				860.333	1136.67	1125.33	1290.33	2314.33	1030	1011.33	1054	1137.67	882.667	924	1031	982.667	1503	1112.33	1031	1137.33	1076	837.667	739.333	1264.33	1337.33	1495.67	790.667	783.667	933.667	832.333	852.667	883	967	782.667	937.333	1040.33	809	895	900.333	877.333	947	1564.33	790	773.333	918.333
00_EBV_BMRF1_0309	EPEDKSPRVQPLGTG	x	x	x				834.333	818.667	1022.67	998.333	3321	988.667	933.333	842.667	1119	833	1025.33	1077	1698.33	1499.67	1006.67	1066	1067	920.667	969	722.667	1188.33	970.333	808.333	815.333	798.333	908	852.667	788	873.667	920	767	907.333	922.667	797	872.333	917	863.333	904.667	1060.67	787	778	914.333
00_EBV_BMRF1_0313	KSPRVQPLGTGLQQR	x	x	x				883.667	907.667	1093.67	1224.67	1213.67	1123.67	1323.67	1057.33	1260.33	918.667	969.667	1103	1262.67	1379.33	1000	1027	1085.67	1025.33	877.333	868.667	1164.33	827.333	832.667	812.333	867.333	938.667	889	761	896	970.667	764	1039	1052.67	859	976.333	917	944	952	721	796	869.667	916
00_EBV_BMRF1_0317	VQPLGTGLQQRPRHT	x	x	x				881.333	1182	1075.67	1207.67	1311	1077	1270	1259.67	1659.67	941	984	1265	1305.67	1714	1803.67	1111.67	1268.33	1127.67	980.333	784	1419.33	881	883	842	798.667	963.667	924.5	780	817.333	1154.67	782	1194	1067.33	861.333	913	889.667	910.333	939.667	814.667	808.667	842.333	928.667
00_EBV_BMRF1_0321	GTGLQQRPRHTVSPS	x	x	x				857	829.667	1176	1013	1084	976.667	992.667	1036	1288	908.333	910.667	1107	951.667	1569.67	1006.33	1133	1104	1021.33	858.667	823.667	1223	811	797.333	861	845	922.667	892	826	876	1073.33	761.333	955.333	991	822.667	873.333	903.333	874.333	956.333	727.333	785	800.667	912.333
00_EBV_BMRF1_0325	QQRPRHTVSPSPSPP	x	x	x				868.667	2128.33	1087	1059.67	1250	1043.33	1015	1470.33	1048	855.5	873	1181.33	1027.67	1530.33	1941.33	1122	1159	1086.33	918	763	1174	850.333	807.333	799.667	769.667	906.667	864	746	795.333	1132.33	754	974.667	952.333	826.333	996.667	951.667	886.667	963.667	748.333	761.667	816.333	832.5
00_EBV_BMRF1_0329	RHTVSPSPSPPPPPR	x	x	x				818	1796.67	1013	1111.67	1083.33	1024.67	1033.33	1054.67	1171.33	935.667	918.667	1196	971	1321.33	1047.33	1210.33	1086	1720	919.333	756	1170	815.667	799	822	783.667	896.667	983.333	729	841.667	1032.67	745.333	1031.67	975	815	835	908	869.333	941.333	740.333	828	855.333	902.333
00_EBV_BMRF1_0333	SPSPSPPPPPRTPTW	x	x	x				966.333	2559.33	1195	1506.33	2159.33	1470	1734.67	1190.67	1293.67	1159.33	928.667	1441	1188.33	1832	1676.67	1175	1308.67	1282	1161	772.333	1232.33	917.667	988.667	878.5	803	975.333	1341.33	908.333	895.667	1140	807.667	996.333	1076	895	986.333	987.333	877.333	1328.33	803.333	1019	1076.33	35617
00_EBV_BMRF1_0337	SPPPPPRTPTWESPA	x	x	x				871.667	983	1028.33	1281	1076.33	1024.33	1157.33	978.667	1202	905	935	1147.33	1070	1429	1642.33	1157.67	1110.33	1126	900.333	717	1168	773.333	916	779	808.667	930.333	1002.67	759	923.333	995.333	777	919.667	1297	802	929.333	879.333	978.333	1010	731.333	830	860.667	15440.3
00_EBV_BMRF1_0341	PPRTPTWESPARPET	x	x	x				1268.33	1307.67	1597.67	1349.67	2072	1095.33	1227.67	1102.33	2083.67	1049	1137.33	1279.33	1292.67	3840	1828	1150.67	1368.67	998.667	921.333	874.667	1221.67	839	858.333	856	828	942	1642.33	998	874.333	996.333	844.333	933.333	2950.67	858.667	1187.33	1057.67	1064.67	1140.33	754.667	1464	965	4201.33
00_EBV_BMRF1_0345	PTWESPARPETPSPA	x	x	x				992	2249.67	1789.67	1181	2651.67	1208.33	1347	1248	1265	897	1068	1452	1206.67	1567.33	3052.33	1138.67	1706.33	1324	806	762.333	1226.67	3344.33	936	965.667	746.667	985.667	952.333	887.667	834.333	1164	832.333	923.333	2748.33	879	951	1080	1048.67	989.667	760	1548	896.333	1667.67
00_EBV_BMRF1_0349	SPARPETPSPAIPSH	x	x	x				887.333	1857	1635	1379.33	2048	1250	1320.67	1140.33	1283.33	922.667	976.667	1107	1071	1466	2364	1682.67	1258.33	1290	918.667	800.667	1336.33	922.667	827.333	945.667	751	1026.33	825.667	827.667	910.667	946.667	772	1037	1053.67	1296.67	986	960.667	1006.33	1105.33	838.333	1022	864.333	1001.67
00_EBV_BMRF1_0353	PETPSPAIPSHSSNT	x	x	x				917.667	1169	1403.33	1060	1365.33	1069.33	1007	1031.67	1270	908	886.333	1134.67	1007.67	1362.67	1258	1114.67	1273	997.333	813.667	776.667	1143	804.667	748.667	794.667	714	991.333	803.667	781	788.667	1369.33	802	898.333	927.667	870	891	819.333	813.333	903.667	771.667	843.333	778	900
00_EBV_BMRF1_0357	SPAIPSHSSNTALER	x	x	x				864.333	853.667	1018.67	1195.33	1029.67	1039.67	973.667	959	1185.67	1083	963.333	1120	947.333	1388.67	1081.67	1001	1109.33	939	856	768.333	37352	792.667	770.333	769.667	751.667	842.667	1633.33	743.667	17103	901.333	735.667	981.333	969.333	833	881.333	909.333	884.667	1012.67	835.667	740.333	795.667	1274.33
00_EBV_BMRF1_0361	PSHSSNTALERPLAV	x	x	x				894.333	1008	2054.67	1160.67	1765.67	1104	997	1678.67	1222.67	886.333	955.333	1332	1203.33	1662	1574.33	1169	1698.33	1061.33	918.333	877.667	24868.7	3216.33	823	815.333	815.667	993.667	927.333	908.667	1180.67	1224	854	934.333	954.333	945.333	1408.33	864.667	936.667	1493	783	779	840.667	1688.33
00_EBV_BMRF1_0365	SNTALERPLAVQLAR	x	x	x				907.667	1206.33	1877	1819	1538.33	1738	1179.33	1780.67	1571	924.667	1316	1750	1265.67	1894	1379.33	1287	1217	1261.33	1035.67	798	1355	938.667	884.333	947	847.667	1119.67	910.333	1022.67	1130.67	1384.67	852.667	1345	1087	977.667	1073.67	1018.33	1363	1137.33	831.667	985.667	930.667	6357.5
00_EBV_BMRF1_0369	LERPLAVQLARKRTS	x	x	x				937.667	1316.33	3203.33	2280.33	4378.67	1701	8523	1784.33	2633.33	1196	1211.67	1944.67	1396.67	3391.67	3362	1246.67	1635.33	1387.33	1420.67	1650	1525	1470	1920.33	927.667	1221.33	1316.67	2006.67	1522.67	1408	1626.67	1670	1535	1745.33	1362.33	1366	1542	1842.33	1664	1680.33	1672.33	2099.67	9382
00_EBV_BMRF1_0373	LAVQLARKRTSSEAR	x	x	x				816.333	1079.33	1146	1122	1049	1150	1130	1065.67	1099.67	880	1005.67	1202	876	1669	1098.67	1117	1148	1090.33	827.667	759	1253.67	850	855.333	4659	886.667	963.333	882	816.667	1508	1074	774.667	1014.33	1004.67	848.333	933.333	985.667	930	917.667	808	796	1753.33	4196.33
00_EBV_BMRF1_0377	LARKRTSSEARQKQK	x	x	x				835	992.333	1096	1735	2614.67	2788	1508.33	1213	1100	1889.33	961	1149	943.333	1646	1089	1198	1116.67	1014.33	877.667	764.667	1157.67	806.333	901	6191	786	1075	919	841.333	1370.67	1102.67	781.333	940.333	955	788.667	834.333	902	948	884	853.333	794.333	833.333	1046.67
00_EBV_BMRF1_0381	RTSSEARQKQKHPKK	x	x	x				850	812.667	1087.67	998.667	1302.67	1021	981.333	1080.67	1101.67	1280.67	922.333	1084.33	930	1548	1091.33	1198.33	1064.33	1057.67	903.667	817.333	1274	789	801.667	799.333	772	907	852	775.333	867.333	1096.33	754	998.333	954.667	878.333	837	858.333	950	921.667	734.667	823	900.333	970
00_EBV_BMRF1_0385	EARQKQKHPKKVKQA	x	x	x				838	1117	1118.67	1468.33	2123.67	2029	1125	1354	1244.33	1767.33	1091	1142.33	1344.67	1700.33	1297	1075.33	1233.33	1075.67	872.667	745.333	1170.67	2501	888.333	783.667	823.667	954.667	924	759.667	938	1145.33	781.333	1020.33	987.333	894.667	913	923.667	913.333	930.667	766	775.667	900.333	975
00_EBV_BMRF1_0389	KQKHPKKVKQAFNPL	x	x	x				891	1269.33	1138.33	1092.33	3982.67	1091.67	1552	1191.67	1187	1056.33	997	1274.33	1065.67	1647	1850.33	1180.67	1111	1169.33	1106.67	910.667	1233.5	997	1035.33	846	930	868	1540	885	1281	1386.67	907	1121.33	1017.33	873.333	849	934	924	1356.67	757.667	1092	1474	1313.67
00_EBV_BMRF1_0390	QKHPKKVKQAFNPLI	x	x	x				1097.67	1443.33	1639	1937	7380.67	1328.67	1772	1616	2147.67	964	1837.67	1606	1497.67	2175.33	2772	1240	2425.67	1390.67	1288.67	1069	1386	938.667	1261.33	879.667	940.333	1041	1146.67	1008.33	2511.67	1894	985	1153.33	1082	909	899.333	1162.67	1245.33	1190.67	882.333	1558	1627	1861.67
00_EBV_BZLF1_0001	MMDPNSTSEDVKFTP	x	x	x				900.333	27671.3	991.333	986.667	1289	1104.33	1060.67	1199	1339.67	895.333	1044.33	1195.33	1048.33	7695	1833.67	1362.33	1197	996.667	6205.67	807.333	1182.67	898	2469.67	1288.33	962	849.667	919.333	759.333	952.333	1808.67	718	869.667	28866.5	813.333	887.667	790	833.667	952.667	15681	768	764	16919.7
00_EBV_BZLF1_0005	NSTSEDVKFTPDPYQ	x	x	x				992	1339.67	1111	1492	1187	1106	1027.67	1088	1163.67	1183	895.333	1203	1053.33	4437	1051.67	1424.33	2770	1108.33	5160.5	766	1264	816.333	2494	965	793.667	909	1020.33	763	1099	7019.5	814	1004.67	51001.7	939.667	925.333	871	1228	967.667	14526.3	776	3685.67	1897.33
00_EBV_BZLF1_0009	EDVKFTPDPYQVPFV	x	x	x				36048.3	60856	39578	10599.7	18302.3	30280	12044.3	41408	35943.3	63071	14585.3	3453.33	21549.7	61220.7	32117.7	4351.67	57992.7	42592.7	49530	32050	25997.3	4976.33	18591.7	57419.3	2896.33	3298.67	12216.3	2352.67	5235.33	64219	6183.67	6184.33	62264	63173	10799	19321.7	21983	10009.3	58955.7	3220.33	39810.7	60867.3
00_EBV_BZLF1_0013	FTPDPYQVPFVQAFD	x	x	x				21637.3	62492	42722	18629	16892.3	23043	14349	36841.7	30451	61808.7	9380.67	8236.33	22508.7	54609	23974.7	7370.67	47723.3	54726.7	12719	34121.7	32284.7	5053.67	14843.7	55624.3	8115	8508.67	11912	4279	5462.67	62303.3	6746.33	6136	10692	64224	11970.3	17035	17336	9851	23282.3	4113.33	35270.7	62452.7
00_EBV_BZLF1_0017	PYQVPFVQAFDQATR	x	x	x				1771.67	10924.7	8737.67	5056	8013.33	4545	2896	4054.33	4815	35617.7	3564	3063.33	4591	62886	3706.33	1981	2770.67	18612.3	2550.33	2172	4067.33	2562.33	4078.33	2043.67	1958	2190	1617.67	2373.67	2218.67	8647	1473.33	2690.67	3979.67	3030.67	6893	2996.67	3522.67	2725	4418	1739.33	13367.3	7701
00_EBV_BZLF1_0021	PFVQAFDQATRVYQD	x	x	x				2200	2283.67	3495.67	11270	8111.67	3837.67	8096.67	4628.67	6589.33	3177	4094.67	3906.67	3558.33	12732.3	4966.33	5283	6385	5726.33	1895	1869	3019.33	2568.67	2560.33	2186	3160.33	7874	4234.67	2269.33	1974.67	7291	1873.67	2332	3374.33	1674.67	14878	2405.33	5824.67	2273.33	1482.67	2012.67	2730.33	9427.33
00_EBV_BZLF1_0025	AFDQATRVYQDLGGP	x	x	x				1912	25170.3	3926.33	2441.33	3477	2052.33	1811	2435.67	4167	2853.33	2357	2496.33	2644.33	3889.67	6604.67	2141	25966.3	3065.33	1220.67	1061.67	2528	1766.67	1229.67	1627.67	1470.33	4727.67	1374.33	2111.33	14448.3	41469.7	1416.67	2062.33	2572.67	1419.33	2073	1782.33	2371.67	2449.67	994.667	1755.33	1734	19015.3
00_EBV_BZLF1_0029	ATRVYQDLGGPSQAP	x	x	x				8777.33	36293.7	1685	1238.33	1543.33	1163.67	1710	1262.33	2128.33	5800	1001.33	1251	1503	3315.33	2145	1166	1551.33	1245.33	900	1690.67	1279.67	836.667	1433.33	988	12470.7	1677	897	1154.67	11318	55163	908.333	1035.33	1084	874.667	979	941.667	1020.67	1303.67	751.333	886.333	843.667	47674
00_EBV_BZLF1_0033	YQDLGGPSQAPLPCV	x	x	x				32818	13773.7	3045	2672	5066.67	2499.67	3182.67	1517.67	2818.67	14622.3	2026	2306	2441.67	4575.33	2429.33	1556.33	2754.67	2184.67	1289.67	4144.67	2279.33	1813.33	1241.33	1461.67	1893	3554.67	1420.67	1364.67	1500.33	5846.33	1605	2390.67	1342	1827.33	3354.33	1544	1341	1755	1242.67	1368	1070.67	54752.3
00_EBV_BZLF1_0037	GGPSQAPLPCVLWPV	x	x	x				10465	17239.3	9278.67	14632	9797	5456	6559	8273.67	5460.67	7350.33	4163	5403.33	7299.33	7412.67	7045.33	3862.67	5323.67	5207.33	3811.33	6136.67	3889.67	10523.3	3060	2346.67	4137	5383	3175	3368.33	3846	8851	3892.33	2905.67	2490	3874.33	6069	6881.33	5222.33	7731	1755.33	6345	3822.67	5926.33
00_EBV_BZLF1_0041	QAPLPCVLWPVLPEP	x	x	x				3641.67	3277.67	4964.33	4936.67	4045.67	2476.33	3207	4098.33	3596	2717.33	3323.33	4699.33	3535	4150.33	5299.33	2191	4421.67	2507	1379	2712	2411	1808	1488	1591.67	1989	2354.67	1714.67	1647.33	3241.67	4840.67	1468.67	1280.33	1700.33	1700.33	3205.67	3319.33	2844.67	2866.33	1122.67	1560	1567	3501
00_EBV_BZLF1_0045	PCVLWPVLPEPLPQG	x	x	x				2358.67	1907.33	4451.67	4022.33	17485	1924.33	4125	2625.33	6884.67	2373.33	4017.33	3028	3164.67	3937.67	3200	3040	4207	1798	23611.3	3870.33	3093.67	2139	1334.67	1958.67	2276	6577.33	1732	1519	2662.33	4936.67	2922	1399.67	2104	1698.67	3636	2822	2324	2119.33	1525.67	2332.33	1191.33	3649
00_EBV_BZLF1_0049	WPVLPEPLPQGQLTA	x	x	x				1649	8956	1892	1438.33	2673	1220.33	2170	1346.67	1957	1329	1560.67	2733.33	2131.67	4326.67	1580.67	1370.67	2960.67	2400	1219	1033.67	1797.67	2341.67	851.333	977	1005	1518	870	1366.33	1122	1447.67	1108	944	1227.67	1081.33	1637.67	1238.33	1808.67	1459	952.333	993.667	952.5	1614
00_EBV_BZLF1_0053	PEPLPQGQLTAYHVS	x	x	x				1246	5001	2705.33	2496.33	1200.33	1386.67	1213	1540.67	2878	1047.67	1060	1560	2494.67	5196.33	1647.67	1499.33	1248	1737.33	1219.33	982.667	1360	936.667	986.667	896	1053.67	1499.67	911.667	1518.33	1007.33	1427	1080	1296.33	1564.67	1176.67	1459.67	1941.67	1471.33	1262	859.333	1092.67	1159.67	1630.67
00_EBV_BZLF1_0057	PQGQLTAYHVSAAPT	x		x				1086.67	1344	1880	1402.33	1220.67	1517	1035.67	1584.67	1732	940.667	994	1598.33	1799.67	3200	1280.5	1147	1226.33	1233.67	1131.33	753.333	1223	993	1177	2556.33	899.667	1101	876	949.667	971.333	1189.67	900.667	1124	1216	1009.33	1260	1453.67	1328.33	1037	799.667	888.667	955.333	1469.67
00_EBV_BZLF1_0057	PQGQLTAYHVSTAPT		x					1956.33	1730	3832.33	2029	1924.33	1457.67	1445	2105.67	3317	2134.67	2319.67	2633	3207	3990.33	1578.67	1398	1475.67	1503.33	1275.33	846.333	1372.67	1505.33	1453.67	1412	1364.67	1507.67	1066.67	1201.33	1316.67	2366.33	1588	1488.67	1214.33	1115	2027.33	1085.67	1923.67	1291	899	1464	1112.33	1444.33
00_EBV_BZLF1_0061	LTAYHVSAAPTGSWF	x		x				2803	4841.33	7735	20974.3	8048.33	11626	28786.7	9025	4940.33	33555.3	3921.67	6972	6036.67	43208.3	10587	5285.33	7028.67	12214	12443	3262	6613	10737	7445.33	50521.3	2754.33	4028.67	3443.67	3768	4022	7831.33	61406.5	5913.67	3004.67	3588	6735.67	5071.33	7113	3771.33	1933	3516.67	22131.7	62464
00_EBV_BZLF1_0061	LTAYHVSTAPTGSWF		x					2530.67	4744.33	6958.33	19529.3	6528.67	10275.3	21605.3	7726.67	5569	30880	4018.67	6712.33	5268.67	40423.7	5855.67	5189.67	6082.33	7898.67	11308.7	2682.33	7427	6557	6037.67	39448.3	2557.67	4376	3235.33	3397.33	3765.33	7328	31469	4850.67	3257.33	3566.67	5870.33	4268	9123	3662	1752	3269.33	23245.7	33209.7
00_EBV_BZLF1_0065	HVSAAPTGSWFPAPQ	x		x				2397.33	3204	3187	4250.33	2758	3301	2309.33	3502.67	4362	3420	1894.33	2939	10756.7	63238.3	6380	1781	16092.3	3412.33	2996	4336.33	1448.33	6003.33	3290.33	25080.3	1067.33	1621	983	1637	28924.7	5577.67	1834.33	1414.67	1098	1492.33	2810.33	3030.67	2038.33	1569	1152.33	1588.33	1391.33	12289.3
00_EBV_BZLF1_0065	HVSTAPTGSWFSAPQ		x					11820.3	1738	2117.67	6749.33	1846	7262.67	1506.67	8480.33	1957.67	13806.3	1175.67	1596.33	3095.33	44578	59176	9573.67	4266.67	1532.67	2743.67	5851.67	1940	2881.33	3623.33	33006.3	961	1052.33	901.667	1308	1628.67	61592.7	1322.33	3262.33	979.667	1066.33	2087	1886.33	5980.67	1135	817.667	1308.67	11918.7	22246.7
00_EBV_BZLF1_0069	APTGSWFPAPQPAPE	x		x				947.333	1821.67	1324	1599.33	1531	4670	1310	2013.33	1660.67	1986	1083.33	2612.33	8634.67	63827	2008.33	1408	9923.33	1177.67	918	2735.33	1415	1196	1113.33	1167.33	1116.67	1297.67	1194	1276	24411.7	1285.33	810.667	1196.33	1517	1082.67	1608.67	2118	1930	1160.33	2026.33	1088.67	1132.33	1683.33
00_EBV_BZLF1_0069	APTGSWFSAPQPAPE		x					5410	1239.33	1178.33	1342.67	1238.33	2645	1122	3908	1283.33	2017.67	973.333	1289	3488	41618	33458.3	5459.67	2982.67	1031	870.333	4001.67	1342	933.667	937	5476.67	920	1005.67	1236.67	913.667	2074.67	35249.3	825.667	2976.33	1014	942.667	1304.67	1361.67	3246	1045.67	827.667	949.333	908.667	1255.33
00_EBV_BZLF1_0073	SWFPAPQPAPENAYQ	x		x				3423.33	62461.3	2257	23320	1386.33	2110.33	3108.33	63045.7	2001	5606.33	1554	3910	6624.33	3908.67	7313.33	8667.67	1889.33	10546	1407.67	874.333	1976	1273.33	3353	1362.67	1008.67	1221.67	7446.33	1262.33	1632.67	1505.33	1839.67	3089	2451.67	1214	9183	1206.67	1809.67	1065.67	3167	1258.67	9389.33	34846.3
00_EBV_BZLF1_0073	SWFSAPQPAPENAYQ		x					3172.67	62301.3	2792	30265.7	1682.67	1972	3192.33	54990.7	2160	15365.7	1193.67	2172	5379	3860	6500	8752.67	1374	13864	1889	829	2380.67	2417	2869	7369	1294.67	2079	7707.67	1479.33	1804.33	1711.67	1793	4031.33	2935	1281.33	9407.67	1514	2098.33	1191.33	3884.33	1340.33	11760.3	27888
00_EBV_BZLF1_0077	APQPAPENAYQAYAA	x	x	x				2226	54679.7	2092.67	48737.3	1199	1401.33	2357	59252.3	1372.33	45119	1179.33	1477	1628.67	2169	4901.33	4755.33	1381.33	14101	1879.33	834.333	11315.7	6835.33	2656.33	940.333	840.667	1019	5420.67	842.333	2222.67	1025.67	1070	3182	2266	1032.33	7736.67	1006.67	1847	1033.67	10634.7	902	13645.3	24579.3
00_EBV_BZLF1_0081	APENAYQAYAAPQLF	x	x	x				4495.33	63469.7	5265.33	57433.7	8307.33	2795.67	4481.33	61859	2131.33	60954.3	4909	3169.33	53620	4687.67	7802	8871	4051.67	33361.3	4291	5300.67	19515	40966.7	7200.67	62913.3	4018.67	3241	22500	2873.67	11001	3073	6607	2762.33	3328	4079.67	18234	1775.33	51227.3	2608.33	12562.3	2794	29423.3	56714
00_EBV_BZLF1_0085	AYQAYAAPQLFPVSD	x	x	x				6447.67	52520	2712.67	8236	4590.67	4073.67	4484.67	3148	5768.67	3107	4654.33	2614.33	34004	2649.67	3158	2749	2431.33	5980.33	1344.33	15290	9452.33	3950.67	4132.33	14167.7	1955	6274.67	3674.67	1888.33	8332	32733.3	6522.67	1736	3323.33	1587.67	2116	2122.33	4358.67	2570.67	928	1305	6617.33	27996.3
00_EBV_BZLF1_0089	YAAPQLFPVSDITQN	x	x	x				983.333	3034.67	1656.33	1486.33	1727.33	1593.67	1100.33	1894.67	1419.33	1020.33	1000	1374.67	1228	1939.67	1326	1399	1264	1280	990.667	833.333	1311	937.667	878.333	1365.67	816.333	1067.33	966.667	857.333	1256.67	9504	897.667	1185.33	1100	976.5	1025.33	1076.33	1010	1096.67	809.667	922.333	901	1701.67
00_EBV_BZLF1_0093	QLFPVSDITQNQQTN	x	x					1530	1151	1400.67	3149.33	1592	1619.33	1030.67	1225.33	1412	888.667	1157.67	1199.67	1259.33	1529.67	3630	1411.67	1359.67	1436	887.333	843	1191.33	935	900.667	1483	1179.33	1228	1264.67	1084.67	1113.67	1038.5	901	1132.33	1166.67	838.667	982	1069.67	1712	964	800	959.333	838.333	1981.67
00_EBV_BZLF1_0093	QLFPVSDITQNQLTN			x				943.667	1072	1291	1341	1403.33	1334.33	1100	1503	1375.67	1025	949	1385.67	1087.33	1788	1216.67	1407.67	1205.33	1358.33	963.333	805.333	1450.33	906	889.333	905	835	972.333	965.667	847.667	926.667	1205.33	838.667	1060	1069.33	911.667	982.333	1004	882	1029.67	775.333	868.667	859.333	1071
00_EBV_BZLF1_0097	VSDITQNQQTNQAGG	x	x					928.667	3764.33	1187.67	1071.67	1336	1362	1065.67	1259.33	1301.67	929.333	991.667	1404.67	967.333	1521.67	1126	1349.67	1239	1233.67	861.333	1202	1484.67	908	837.333	908.333	769.333	947.333	965	805	933.333	1494	765.333	982	1026	945	944.333	886.333	908.333	957.333	787.333	867.667	849.667	1229.33
00_EBV_BZLF1_0097	VSDITQNQLTNQAGG			x				1085.33	942.333	1144	1188.67	1260.67	1150.67	980.333	1081.33	1232	877.667	1001	1362.33	994	1589	1091.33	1204	1236.33	1150	872.667	783	1338	870.333	881.333	850.333	779	1001	930	786.333	840.333	1108.67	756	1072.67	1090	835.333	870	942.333	1050.67	1007.33	747	838	807.667	977.333
00_EBV_BZLF1_0101	TQNQQTNQAGGEAPQ	x	x					877.667	2404.67	1251	1241	1293.67	1477	1081.33	1152.67	1436.33	1026	979.667	1178.33	1002.33	1552	1306.67	1295.33	1201	1254.33	1005.33	821	1312.67	883.667	844.667	890.667	783.667	946.333	902.333	787	912.667	1413.33	768	1041.67	1129	889.333	942.667	973.333	932.333	940.333	791.333	839.667	890.333	1052.33
00_EBV_BZLF1_0101	TQNQLTNQAGGEAPQ			x				923	981.333	1075.33	1078.33	1184	1086	952.667	1144.33	1078	907	903.333	1248	1035	1860	1050.67	1219	1134.67	1028	842.333	746	1323.33	795.333	855.333	896.667	790.667	948.333	858	804.333	812	1075.67	782.333	971	986.333	810	852.667	813.667	882.333	966.333	749.667	805.667	774.667	1026.33
00_EBV_BZLF1_0106	TNQAGGEAPQPGDNS	x	x	x				1018.33	1048.67	1212.67	1068.33	2418	1115.33	937.667	1085	1303.67	1094.33	960	1136.67	1003.67	2010	1074.67	1106.33	15898.3	1162.67	899.667	767.667	1184	895.667	950	786	771.667	920.333	2212.33	734.667	9135.33	1029	838	1063.67	1115	804.333	1007	846	2908	913.333	895.333	767.333	840	15756
00_EBV_BZLF1_0110	GGEAPQPGDNSTVQP	x		x				1268.33	1340	1020.67	1261.67	2355.33	1011.33	3496.33	1203.67	1145.33	1561.5	1006.67	1132.33	928.667	1568	1125	1290.33	16717	1656.67	846.333	833	1250.67	804.667	1344	834.333	790.333	981	2391.67	783.333	8826.33	1087.33	841.333	902.667	990	783	932.333	875	3804.33	900.333	779.667	803.667	815	18835.3
00_EBV_BZLF1_0110	GGEAPQPGDNSTVQT		x					903.333	1006.67	1023.67	1057.33	2075.67	1036	2826.67	1214	1076.33	943.333	1060	1162.33	1002.67	1678	1042	1263.33	17179.3	1210.67	860.667	791.333	1267.67	839.667	942	789	809	865.333	1568.33	759.667	3374.67	949.667	763.667	904	923	807.333	870	740	2938.33	876.667	830	828	784.667	17522.3
00_EBV_BZLF1_0114	PQPGDNSTVQPAAAV	x		x				844.667	1090.33	1096.33	1528	2132	1043.67	3048.67	1081	1224.33	1011.67	942.333	1069.33	1110	2147.33	1241.67	1087	1180.67	1802	887.333	732	1131	869.333	856.333	822	777.333	929	983.333	796.333	986.667	1101.67	812	941.667	1003.33	939	1021.33	857.667	1438	1118.67	741.667	803.667	873.667	1040.67
00_EBV_BZLF1_0114	PQPGDNSTVQTAAAV		x					903.667	1107	1262	1639.33	1521	2804.33	1068.67	1375.33	1411.33	935.667	997.667	1259	1155.33	2020	1300.33	1126	1253.67	2158	935.333	759.667	1339.33	843.333	1027.33	862.667	827	1023	923.333	829	858.667	1156.33	992	1193.67	1139.67	1055	1001.5	963	1012	2187	792	846	937	1059.67
00_EBV_BZLF1_0118	DNSTVQPAAAVVFAC	x						884.333	1362	1772.67	1508.67	1788.67	1623.67	1512.67	1741.33	1713.67	1375	1480.67	1997.67	1410	2532.33	1698	1251.33	1559	1447.67	1226	766.667	1463	1173.67	961.667	923.333	962.667	1484.67	2399	1255.67	1210	1211.33	858.667	1441	1210.67	1461.33	1287.67	1290	1235.33	1516.33	930.333	1223	1285.67	1396
00_EBV_BZLF1_0118	DNSTVQTAAAVVFAC		x					1013.67	1110.33	1639	1240	1632	1382.5	1092.67	1982	1680	1086.33	1051.33	1348.33	1274	2141	1292.33	1336.67	1340	1322.67	1074.67	795.667	1250	964.667	886	966.667	821	1086.67	937.333	864.667	909.667	1190.33	892.333	1207.33	1051.33	973.333	1105.67	984	990.667	1089	852.333	865.5	923	1117.33
00_EBV_BZLF1_0118	DNSTVQPAAAVVLAC			x				871.333	1086.67	1403	3853.5	1913.33	1989.67	1182.33	1369.33	1549.67	957.5	1047.33	1445.33	1043.5	1961	1247.67	1238.33	1507.33	1331.67	1022.33	790.667	1450.67	924	863.333	907.333	875.333	1059	1034.67	933.333	1108.67	1174.33	863	1163	1105.33	977	983.667	1066.67	1224	1091.67	775.333	929.333	870	1037
00_EBV_BZLF1_0122	VQPAAAVVLACPGAN			x				960	1143.67	1519	1959.67	1505	1559.33	1160	1899.67	1942	977.667	1230.67	1845.67	1088.33	2008.67	2856.33	1145.67	1555	1362	1101.67	779.333	1285.67	915	950.333	853.333	810	1078.33	1091	849.667	952.333	1085.67	882	1278.33	1246.33	1023	1109	1081	1088.33	1143.33	810	939.333	868	1235
00_EBV_BZLF1_0125	AAAVVFACPGANQGQ	x	x					1002	1039.67	1412.33	1869.67	1477.67	1314	1076.33	1442	1518.67	1017.33	1080	1476	1594	1884.33	1400.67	1274.33	1276	1442.33	986	809	1366.67	965	946.333	885	1534.33	1167.5	964.333	1029.33	949.333	1140.33	1028	1232.67	1230.67	978.667	2789.33	1055	1200.67	1235	825	965.333	935.667	1240
00_EBV_BZLF1_0126	AAVVLACPGANQEQQ			x				1446.67	1309	2464.67	3523.67	2763.67	2542	2093.33	5245	2300.33	1144.33	3139.67	2527.67	4778.67	4170.67	2208.33	1483	2330	1394.33	1462.67	1036.67	1568.67	1970.67	1121.33	1168.33	4025.67	4164.67	1352.67	1318	1540.33	3791	2071.33	1228.5	1852.67	1237.67	3883.33	1944.33	1567	1863.67	1001.67	1631	1279.33	2934.67
00_EBV_BZLF1_0129	VFACPGANQGQQLAD	x	x					1998.33	1418.33	1828.33	3954.33	3159	2224.33	4560.33	2021.67	4654.33	1847.33	3587.67	2354.67	2603	2325	1755.33	2118.67	1428	1598.33	1338.33	1205	1750	1551.33	855	1891.33	1762.33	3789	1125	1863	1445.67	1397	1636	1115	1643.67	2015.33	3733.33	1058.33	2133	1455.67	880.667	2110.67	885.667	2333.67
00_EBV_BZLF1_0130	LACPGANQEQQLADI			x				951.333	1057.33	1292.33	1374.33	1340.33	1306	1000	1499	1392.67	952.667	949.333	1317.33	1040.67	1907	1189	1274.67	1203.33	1353.67	1037	829.667	1172.33	895.667	995.667	847.333	803.667	1059	949	856.667	849.333	1243	859	1282	1116.33	864.333	1008.67	867.333	1073.33	1032.33	792.333	852.667	1040.67	974.667
00_EBV_BZLF1_0133	PGANQGQQLADIGAP	x						855.5	1110	1412.67	2124.67	1711	1505.67	1032	1628.67	1409.67	1128.67	1271.67	1408	1174	1694	2361.33	1367	1111.5	1481.33	1125	879.667	1364.67	900.667	876.333	920.333	854.333	952	868	879.333	909	1307.33	839.667	1088.33	1143	971.5	1232.33	1046.67	1108.33	2919	737.333	931	852.333	1263.33
00_EBV_BZLF1_0133	PGANQGQQLADIGVP		x					924.667	951.333	1263.67	1399	1317	1161.5	1104	1917	1243	942	1021.67	1377	1117.33	1645.67	1203	1110.33	1285.67	1045.33	886.667	729	1302.33	881.333	851	894.667	818	1004	930.667	824.333	914	2089.33	867.667	1137.33	1453.67	968	946.667	994.333	1043	1044.33	770	890.333	868.5	976.667
00_EBV_BZLF1_0134	GANQEQQLADIGAPQ			x				845.667	938	1083.67	1108	1146.33	1136	1014.33	1219.33	1195.33	912	932.333	1221.67	1035	1459.67	1121	1236.67	1144	1026.67	882.333	785.333	1393.67	882	860	821.667	781.667	907	943.667	808.333	913	1235.33	793.667	1018.33	982	890.667	938	919.667	871.667	955	763.667	839	872	924.333
00_EBV_BZLF1_0137	QGQQLADIGVPQPAP		x					903	1028.33	1005.33	1098.33	1288	1183	979.667	6696.67	1881.67	856	952.333	1166.33	1357.67	1822.33	1328	1257	1245.33	1036.67	855	784.333	2221	839.667	1042.67	946.667	744.667	886.333	879.667	826	821.667	23750.7	828	873.333	905.333	960.667	829.333	806.667	866	915	826.333	869.333	925.333	8449.67
00_EBV_BZLF1_0139	QQLADIGAPQPAPAA	x		x				4380.67	4374	3847	4655.33	3692.33	3712	2563	9860.67	3994.67	2085	2858.67	4861.33	3285.67	5408	4342.67	2397.33	3383	2615	1789.67	2628.67	2701	2761.67	1543	1293.33	1858.67	1913.33	1580.33	1835	1785	14178	1536.33	1405.67	1481	1850.33	2615	2774.67	2539.33	2224.67	1493.5	1686.67	1515.67	5411
00_EBV_BZLF1_0141	LADIGVPQPAPVAAP		x					875	1401	1391.33	1465	2505	1390	1425.33	5285.33	6060.33	1454	1141.33	1116	1961.67	2743	2264	1179.67	1275	1259	877.667	989	2696.33	945.667	1797.33	917.333	821.333	1088.33	1595.67	903.667	1211.33	19933	826.333	1153.33	1252.33	899	1411	1071.67	1027.33	1098	898.667	1205.33	1472.67	10369.7
00_EBV_BZLF1_0143	DIGAPQPAPAAAPAR	x		x				1938.67	4234.33	3131	3165.67	6287	3550.33	1721	4258.67	6159	1262.67	1610.67	2522.67	2233.33	4730	2216	2711.33	2103	2163.67	4199	1827	2570.67	2716.33	1240	1433.33	1825.33	4146	1007.33	1618.67	1567	8870.67	1804.33	1109	1936.67	1787	2338.67	2667.67	2821.33	2582	1158	1756.33	1300	3207.67
00_EBV_BZLF1_0145	GVPQPAPVAAPARRT		x					932.667	2343	1217.33	1187.67	2034	2391.67	1442.33	1591.5	1547	4426.5	992.667	1403.67	1746	2212.33	1211.33	1426	1135	1835.33	1144.33	864.667	1642	969	1208.67	997	816	965.667	1004.67	866.667	1107	1486	843.667	1107.67	1090.67	918	1048.33	1038.67	1018	1041.67	801.333	964	1121	2696
00_EBV_BZLF1_0147	PQPAPAAAPARRTRK	x		x				1477	1635	1107.67	4531.67	2619.67	1852.67	986	2024.67	3118.33	10585.7	958.667	1277	13970.3	4015	1281.67	1417.67	1505.67	1190	919.667	1914	1146	976.667	1233	902.333	803	903.667	970	801.333	990.667	2142.33	768	993.667	989.667	837	923.667	882.667	969.667	964	802	902.667	1033.33	2219
00_EBV_BZLF1_0149	PAPVAAPARRTRKPQ		x					1231.33	2168	1893.67	8890.67	4323.33	4665.67	1541.67	1874.67	1909.67	16832.7	1527.33	2357.67	20223.3	2715.67	1940.67	1678.67	2470	1646.67	1316.67	2499	1310.33	1458	3356.67	1114.33	922.333	1816.33	1710.33	1142	1401	3072	2300.33	2592.33	1251.33	1179.33	1360	1398.33	1664.33	2117.33	1158.67	1002.67	1535	3427.33
00_EBV_BZLF1_0151	PAAAPARRTRKPLQP	x		x				1186.67	2300.67	1383.33	6038	4862	2804	1429.67	1436	2303	17180.3	1083.33	2206.33	17393.3	5497	2644.67	1668.67	2315	1897.67	1185	2013	3304	1184	2865.67	828.667	818.667	1323.67	1403.67	1103.33	1664.33	2776.33	1040.67	1221.33	1187	1026.33	857.333	1257	1092.33	1133.5	896	988.667	1940	1355.33
00_EBV_BZLF1_0153	AAPARRTRKPQQPES		x					1080.33	8449	1232.33	5121.33	3080.33	2314	1068.67	1344	2207	11024	1054.33	1507.33	9806.33	2167.33	1217.67	1519	1619.67	1407.67	970.333	1850.67	1316.67	983.333	1715	897.667	812.333	968.333	1000	891.333	996.667	2902.67	887.667	1058	1063.67	915	875	1239	1113.67	1096.67	806.667	874.667	1051.67	1184.67
00_EBV_BZLF1_0155	PARRTRKPLQPESLE	x		x				1382	4948.33	2225	4098	3418	2711.67	1274.33	1529	3524.33	10908.3	1210.67	2545.33	10129.7	4062.67	1978	1419.33	2256.33	1434	1693.67	1417.67	1459	1365	4095	864	980	1134	1444	1185.67	1571.33	1823.33	1379.67	1543.67	1378	959	1000.67	1252.33	1364.67	1161.33	1076	1019	1201.67	3858.33
00_EBV_BZLF1_0157	RRTRKPQQPESLEEC		x					975	1694	1206	1414	2117	1200	1012.33	1185.67	1496.67	936.667	1022.67	1327.67	969	2072.33	1346	1046.33	1159	995.5	916	800.333	1185.33	876	957	780	825	956.333	935	787.333	1168.33	1048.5	872.667	1098.67	1100.33	921	928.333	1027	1242	1057.67	775.667	803	881.333	1386.67
00_EBV_BZLF1_0159	TRKPLQPESLEECDS	x		x				918	1134.33	1090.67	1146.33	2698	1046.33	954.667	1229.67	1273.33	851	928.333	1232.67	1066.67	1554	1005.67	1331	1180.33	1041.33	817.333	796.333	1236.67	853.667	864	842.333	785.667	984.667	907	831	909.333	1097.67	788.333	912.333	995	867.333	1033.67	919.333	879.667	974.667	723.333	787.333	819	1121.33
00_EBV_BZLF1_0163	LQPESLEECDSELDI	x						1321.67	1520.33	1376	1288	2197.67	1285	1503	1083	1828.33	975	2192	1710	1739.33	1717.33	1349.33	1024.33	2027.67	1124.67	1581.5	927.333	1452	1469.33	852	1033.67	1045.33	1634.67	900.333	1045.33	1092.33	1381	881.667	1069	1106.33	1087	1587.33	1162	1310.67	1251.33	869	864.333	924	1347.67
00_EBV_BZLF1_0164	QPESLEECDSELEIK		x	x				850.667	872	1049.67	1039.33	6123.33	993.667	1046	950.667	1292	945	1100.67	1313	1693.33	1361.33	1073.67	1018.33	1121.33	897	839	815.667	955.5	954.667	938.667	917.667	1187	1214.33	923	1131	922	1012.67	1272	923.667	996.333	971.667	1249.67	1008.67	983.667	992.333	786.333	801.333	800	1040.67
00_EBV_BZLF1_0167	SLEECDSELDIKRYK	x						1510	1184	1733.67	1648.67	2372.67	1328.33	1259.5	1476	1522.33	1184	1469.33	2326.67	1488.33	1827.67	1343.33	1281.33	1634	1273.33	1171.67	876.333	1693.67	1307	965.333	936	1164.67	1277	1080.67	1546.33	998.333	1306.67	985.667	1261.67	1445.67	1246	1252.33	1668	1045	1322.67	824.333	1417.33	889.333	1442.33
00_EBV_BZLF1_0168	LEECDSELEIKRYKN		x	x				1383	1686.67	2652.33	6668.67	3208	1849	4284.33	1219.67	4212.33	1749.33	3155.67	2418.67	1722.33	1581.67	3398.67	2262	2446	1592	1181	1049.67	1796.67	2009	974.667	1024.67	1696.67	1632.67	2072.67	1003.67	1179.67	1388.33	1058	1362.33	1760.67	1173	1477.33	1015.33	2308.67	1959.33	917.667	1725	1079.67	1720
00_EBV_BZLF1_0171	CDSELDIKRYKNRVA	x						2869.33	2420.67	4414.67	2539	11908.5	2021.67	2707	1475.33	4154.67	2556.33	3147	5843.67	5803.33	4068.33	1952.33	2026.33	5930.33	2522.33	1803	1715.67	1946.67	7579.33	5699.67	1397.33	2239.67	5440.33	2220.33	3176	1979.33	7497.33	2426.67	1512	1795	1847.67	4072.67	3010.67	2418.33	2365	1377.67	2093	1986.67	4074.67
00_EBV_BZLF1_0172	DSELEIKRYKNRVAS		x	x				1302.67	1169	4382	2202.67	6327.33	1340.67	1772.67	1519.67	4201.33	1525.33	2263	2841.33	4762.67	3137.33	1649.67	1296.67	4156.33	2350.33	1801.33	998.667	1653.33	1320.33	1124.33	1204	1262.33	2236.33	1270	2011.67	1372	1738.33	2566.67	1369.33	1447.33	1329.67	2697.33	1479	1831.33	2617.33	1015.67	1924.67	1269.67	2142.67
00_EBV_BZLF1_0177	IKRYKNRVASRKCRA	x	x	x				1010.33	2437	1660.67	1215.67	2018	1249	1162.33	1691.5	1722	1334	1540.33	2070.67	1782.33	3330.67	1779	1384.33	1484	1512	1131.67	1072.33	1716.67	4320.33	2981.33	1803.33	983.667	1302.67	1291.33	966.333	1004	1357.67	1035.67	1724	1157.67	1622.67	991	1859	1026.33	1430	1039.33	1155.33	1137.67	1281.67
00_EBV_BZLF1_0181	KNRVASRKCRAKFKH	x		x				975	1197.67	1615.33	2104.67	4456.33	1312	1734.67	1267.67	1505.67	1712.67	1313	1704.33	1978	2685.33	2384.67	1357	1650.33	1957.33	1202	846.667	1365.67	1050.67	3322	1069.33	1004.33	1382.67	1431.67	1437.33	1084.33	1274.67	1535	2213.67	1192.33	1090	1032	1006.33	1665.33	1446	964.333	1053.33	1236.33	1387.33
00_EBV_BZLF1_0181	KNRVASRKCRAKFKQ		x					1189	1449.33	1952.67	3618.33	1745.33	1157.33	1571.67	1016	1979.67	2033.67	1336	1966	2534.33	2881.67	2452.67	1747.33	1614.67	2445.33	1066	1042.67	1724.33	1066	3691.33	1047	1278	3109.33	1884.33	1402.33	977.667	1918.67	1307	2082	1212.33	1186	1994.67	1165	3500	1541.67	911	1081.33	1467.33	1396.67
00_EBV_BZLF1_0185	ASRKCRAKFKHLLQH	x		x				1451.33	1481	2022.67	2496.67	2093.33	2059.67	2955	1714.67	2164.67	2798.33	1618.33	2124.67	1856.67	3581.33	2645.33	1983.67	1835	2220.67	1447.67	1463.33	1479.33	1255.33	3862	1191	1188	1736.67	1844.33	1300	1423.67	1900.67	1319.67	3104	1297.33	1377	1550.33	1207.33	1701.67	1590	1188.67	1277	1601	1714
00_EBV_BZLF1_0185	ASRKCRAKFKQLLQH		x					1270	1241.33	1766	3118	2460	2197.33	3435.67	1532.67	3068	3130.67	1454.67	1768	1408.67	3044.67	2272.67	2033.33	1725.67	2184.67	1240.67	1407.67	1774.33	1058.33	3116	1068	1154.67	1468.33	1827.33	1111.67	1109.33	1703.67	1512.67	2174.67	1236	1179.67	1176.67	972	2060.67	1330	1037	1034.33	1128	1636.33
00_EBV_BZLF1_0189	CRAKFKHLLQHYREV	x		x				1828.67	2070	4504	3395.67	3137.33	2406.33	2287	2149.33	3418	2912	2519.33	2622.67	3157.33	4144.33	4160.33	2180	3357.67	2598	2019.67	1366.67	3645.33	3045	4059.67	1748.67	2146.33	4415.67	3512.67	1703.33	1917	3317.67	1901	4256	2157.67	2035	2845.33	1630	2335	2598.67	1577.33	1646.33	3313	2435.33
00_EBV_BZLF1_0189	CRAKFKQLLQHYREV		x					1302.33	1650.33	3283.67	2467.67	2417.67	1924.33	1738.33	1629.67	2383.33	2130.33	2164.67	2249	2906.67	3192.33	3066	2214.67	2695.33	1809.33	1451.33	1347	2710.67	2678	2303.33	1465	2401	3544.67	2722.33	1645.67	1507.33	2350	1640.33	2867.67	1854.33	1881	2633.67	1501.33	1977.67	2449.67	1318	1587.33	1784.67	2010.33
00_EBV_BZLF1_0193	FKHLLQHYREVASAK	x		x				2045.33	3299.67	3337.67	2916.67	3989.67	2897.67	3628.33	2610	2669.67	2096.67	2747	2989.67	2722	4231.67	3003.67	2103.67	1817.67	2624.67	2049	1720.33	1675.67	2302.33	2603	1321	1780	2418.67	2125	2460.67	2017.67	3678.67	2802.67	3614.67	7397.33	2586.33	3608	3126.67	2514.33	2634	2084.67	2878.67	3384	3568.33
00_EBV_BZLF1_0193	FKQLLQHYREVAAAK		x					1088	2081.33	2553.33	2389	3190.33	2365.33	2335	2140	2154	1775	2182	2899.67	2159	3737	2229.33	1479	1679.33	2006.67	1646.33	4130	1581	1681	2613	1216.33	1319.67	1976.67	2073	1617	1457	2103.33	2524	2261.33	1726.33	1898	2343	2042	1779	2036	1664.33	2267.33	1890.33	2054.33
00_EBV_BZLF1_0197	LQHYREVASAKSSEN	x		x				952.667	1231	1696.67	1662.33	1968.67	1797	1249.67	1462.67	1952	1086	1278.33	1630.33	1347.33	1905.33	2405.33	1750	1447.33	1269	992.333	769.333	1527	1160.33	1074.67	896	1338	1285.67	989.667	1247.67	1246.33	1337.33	1471.67	1193	1225.33	1354	1556.33	1117.67	1505	1468.33	1002.33	1231.33	1110	1360
00_EBV_BZLF1_0197	LQHYREVAAAKSSEN		x					935.333	1459	1826.67	2556.67	1641.33	2226	3098	1576.67	2503.33	1239.67	2064.67	1652.33	1313	1852	3825.33	1923.33	1795.33	1202.67	1077.67	824	1340.33	1002.67	1220	950.667	887.333	1512	1247	1117.67	1086.33	1380.33	1037	1253.67	1149.67	1273.33	1598.33	975.333	1410	1466.33	1085.67	1259	1162	2294
00_EBV_BZLF1_0201	REVASAKSSENDRLR	x		x				890.667	962.667	1017.33	954	1289.33	1120.67	1034	1116.67	1106.67	869.333	980.333	1177.33	1056.67	1634	1096.33	1156.67	1209.67	986	837	739.333	1150	829.333	833.333	848.667	772	892	863.667	749	886.667	1445	736	938.667	942.667	823	848.667	793.667	850.667	892.333	766	809.333	749.667	906.333
00_EBV_BZLF1_0201	REVAAAKSSENDRLR		x					866	966	1222	1175.67	1144.33	1163.33	1166.33	1197.67	1242.67	931.667	991.667	1295.33	1087	1627.67	1119.33	1135	939	1132.67	927.333	777	1192	829.333	819	841.333	787	962.333	924.333	763	901.333	1077	775.667	935	1073.33	815	875.667	1128	1015	889.5	834.333	826.333	879.333	937.333
00_EBV_BZLF1_0206	AKSSENDRLRLLLKQ	x	x	x				905.667	47495.7	2065	1477.67	2348.67	4502.5	2944.67	2017	3882.67	3260.5	1323.33	1701.67	1902	4456.67	2788	1311.67	1853	2724.67	2935.67	933	1414	1077.33	2207	1829.67	1068.33	1295.67	1525	1048.33	1433.33	9994.5	1132.33	1581.67	1163.33	1380.5	1834	1666.33	1344.33	1324.33	1495	1031.33	3354.67	1796.5
00_EBV_BZLF1_0210	ENDRLRLLLKQMCPS	x	x	x				1629.67	1530.33	4039.33	2375	3934.33	2037	1869.33	1579.67	3088	1707.67	2829	2535.33	3636	4702.33	1740.67	1380.33	2877.67	1547.33	1553.67	1032.67	2587.67	1593	1795	1271.67	1405.33	2351.33	1621	1689	1287.33	2410.33	3034	1813.67	1886.33	1743.67	1803	4448.33	1742.33	1971	1215.33	2618	2488	2346.67
00_EBV_BZLF1_0214	LRLLLKQMCPSLDVD	x	x	x				1293.67	1237	1815.67	5645.67	2915.33	1948.67	4012.67	1341.67	2852.33	1916	3257.67	1763.33	2937.33	2549	1734.33	1916	2383.67	1511	1132.67	1176.33	2042	976.667	938.667	1639.67	1534	4398.33	1603.67	1488.67	1522.33	1799.67	1115	1255.67	1191.33	1359.67	2007	1208.67	2827.67	1240.67	906.667	1149.33	1114	1869
00_EBV_BZLF1_0218	LKQMCPSLDVDSIIP	x	x	x				1644	1736.33	2543.67	1638.67	1747	1058.67	1918	1223.33	1937	1383.33	1440	3421.67	1918.33	1855.67	3703.67	1364.67	2048.33	1113	933.667	974.333	1452	1216.33	914.667	999	987	3414.33	1289	1388.33	1656	1388.33	1264	1164	1107.67	1097.67	1816.33	1194.33	1566.33	1244	818.333	1180.67	1021	2344.33
00_EBV_BZLF1_0222	CPSLDVDSIIPRTPD	x	x	x				983	1050.33	1382.67	2492.33	2349	1493.67	3805.67	5653.33	2332.33	1031.67	2551.67	1727	1967.33	1547.33	2329.33	1738	1248.33	1136.33	867.667	864.333	1358	1177.33	854.667	1017.67	1182.33	1580.33	960.333	987.667	1119.67	1184	833.667	1052	1103	961	1503	931	1768.33	1319	792.667	865	888.333	1854.67
00_EBV_BZLF1_0226	DVDSIIPRTPDVLHE	x	x	x				1110.33	1129.67	1690.67	1432.67	2271.33	1357.33	1512.33	1377.67	1721	1141.33	2039.33	1606.67	1875	2039.67	1658	1417.33	1760	1498.67	1052.67	1006	1922	1469	1181.33	1053	1159.33	2814.67	1233.67	1143.67	1156.67	1426.33	1388	1050	1361.33	1047	1626.67	1075.33	1335	1510.67	899.333	988.333	1116	1271.33
00_EBV_BZLF1_0230	IIPRTPDVLHEDLLN	x	x	x				2715.67	3899	1743	3349	1522	1736	1693.33	5136.67	2048	2482.33	2517	1871.33	1383.67	1981	3122.33	1923.67	1696.33	1819	1030.67	1004.33	1387.67	1193.33	982.333	936.667	1028	1627	1019.33	1083	1213.33	1381.33	1067.33	1393	1348	1026	1166.33	1267	1210.67	1197.33	984.667	954.333	1196.33	14393.5
00_EBV_BZLF1_0231	IPRTPDVLHEDLLNF	x	x	x				923.667	1066.33	1736	1189.33	1530.67	1350.33	1096	1349.67	1447	917	1098.67	1401.33	1272	1757.33	1220.67	1310.67	1185	1430.5	894.333	793.667	1352	946.667	810.667	892.333	814.333	1022.67	882.333	857	946	2465.33	836	1167.67	1252	953.667	1450.33	1012.5	951.667	1010.33	773.333	873.333	891.667	1074.33
00_EBV_EBNA1_0001	MSDEGPGTGPGNGLG	x	x	x				946.333	918.667	988.667	1008.33	1155.33	903.667	892	1084.67	934	804.667	865.333	1148.67	2715	1348.33	1100	1038	1166	902	781.5	781.667	1210	918	785.667	818.667	797.667	1002.33	879	774.333	839.333	1175.67	848.667	859.333	913.333	789	911.5	842.333	843.333	909.667	713.333	786.333	752.667	843
00_EBV_EBNA1_0005	GPGTGPGNGLGQKED	x		x				926	1148	1084	1558	1365	2375.67	2080.33	916.333	1501	1090.67	861.333	1072	1018.33	1402.67	1848	1209	1087	974	837.333	1879.67	1084	812.667	832.333	805.667	1083	1130	1152.67	1251.67	908.667	965.667	838.333	882	995	824	1137	866.333	991.667	1239.67	787	755.667	798.667	1140
00_EBV_EBNA1_0005	GPGTGPGNGLGEKGD		x					930.333	1035.67	1224.5	1591.33	1491.33	1608.33	1373	1388.67	1327	1009.67	1019.33	1274.33	1042.33	1684.33	1480	1145	1619.67	1061.5	887	804.667	1303.67	839	882.667	862.667	897.667	1092.67	1020	1032.67	1042.67	1033	812.333	1100	1130	892.333	1081.67	975.333	963	1012.67	773	879.667	824.667	1118.67
00_EBV_EBNA1_0009	GPGNGLGQKEDTSGP	x						881.667	914.333	1032.33	993	1053	1004.67	881	1025.67	1000	956.667	850.667	1067.33	1013.67	1490	1726.67	1063.67	990.333	987.667	767.667	916	1205.33	32516	793.333	797	765.667	871.667	834.333	861.333	888	959.333	762	887	940.667	933	859.667	808	841.333	843.667	717.333	780	799.333	1003
00_EBV_EBNA1_0009	GPGNGLGEKGDTSGP		x					891	968	1124	1209.33	1195.67	1102.33	980.667	1103	1189.67	879	948.333	1170	1099	1532.33	2240.33	1215.33	1083.67	1056.67	868.667	723	1241.67	27277	831.333	925.667	800.667	1046.67	862	970.333	888.333	1037.67	788.333	1005	1028.33	1130	925.667	882.333	912.667	1001	768.333	791	825.333	1114.67
00_EBV_EBNA1_0009	GPGNGLGQKEDSSGP			x				884.667	1050	1012	1024.67	1140.67	1071.33	932.333	1193	1084.67	902	883.333	1038.67	1021.33	1431.67	1234	1050.33	1066	988.667	842.333	762	1200.33	11538.3	766.333	887.333	767	942	836	801	1288	999	729.667	940	889.5	807.333	867	806.333	811.667	938.667	735	834.333	777.667	928.667
00_EBV_EBNA1_0013	GLGQKEDTSGPDGSS	x						873.333	903	1131.67	1136.33	1018.33	1108	866.667	1040.67	1241.67	923.333	888	1038.33	983	1956.67	1038	1046.33	1127.67	988.667	916.667	770	1093.33	25528.7	773.333	800.667	764.333	950.333	968.667	803.333	868.667	1582.5	764.667	1133.67	1079.67	920	926.333	864.667	862.667	890	753.333	781.333	845.667	900.667
00_EBV_EBNA1_0013	GLGEKGDTSGPEGSG		x					951.333	851	997.667	1046.33	1272.67	997.333	921.667	995.667	1097.33	813.667	837.667	1130	1017.33	1283	1002.67	1048.67	1130.67	874.333	831.5	746	1169	4389.67	748	832.667	779.667	856.667	868.333	763	844	1005.67	713	934	1002	833.667	828	827.333	906.333	949.333	739.667	832.333	760	843.667
00_EBV_EBNA1_0013	GLGQKEDSSGPEGSG			x				859.667	845	1059.67	930.333	1858.67	970	892	1016	1059.67	872.5	892.667	1141	1328	1456.67	1095	1031	1239	888.333	821.333	756.667	1094.67	5321.67	765.667	827	786.667	870	919	749.333	826.333	958.333	711.667	872.667	997.333	810.333	925	839	827.333	880.667	724	807.667	760.333	841
00_EBV_EBNA1_0017	KEDTSGPDGSSGSGP	x						848.667	979.333	1129.33	1064.33	1216.33	1063.33	974.667	1064.67	1188.67	896.667	951	1144.67	1091	1685.67	1070.67	1143.33	1051	1041	827.667	781.333	1289.33	18679.7	788.333	889.667	770	880	851	803.667	876.333	1142.33	756	1076.67	999.667	845	881	862	879	979	745.667	742.333	828.667	1034.33
00_EBV_EBNA1_0017	KGDTSGPEGSGGSGP		x					888.667	1134.33	958.333	1078	1266.67	1041.5	966.667	1076.67	1068.33	859.333	894.667	1152.67	932.667	1440	1087.67	1120	1129	919.333	827.333	771.333	1645.33	10714.3	798	827	6943.33	908.333	846.667	783	866.667	1037.67	750.333	936.333	918	831.333	772	806.667	792.667	909	754.333	822.667	762.333	966.667
00_EBV_EBNA1_0017	KEDSSGPEGSGGSGP			x				819.333	877.667	979.333	991.333	1167.67	912	908.333	1088.33	1008.67	832.667	864	1017.33	902.333	1283.67	1008.67	1045.67	998	998	754.333	715.667	1273.33	3272.33	788.333	836	11578	844.667	817	789	889	991.333	723.333	884.667	935.667	792.667	878.667	840	879.333	906.333	739.667	867.333	766	927.333
00_EBV_EBNA1_0021	SGPDGSSGSGPQRRG	x						792.333	834.333	921.667	963	1116.33	962.667	868.333	957.667	1122	853.333	858	994.667	1004	1308.33	890	1282.67	1040	993.667	790.333	718.667	1242.67	837.333	794.333	790	795.333	855.667	846	733.333	886	887.333	32883.3	942.667	966	808	817	892.333	850	908.333	738.667	757.667	768.333	856.667
00_EBV_EBNA1_0021	SGPEGSGGSGPQRRG		x	x				831	837.667	1020.67	1061	1143.67	942	929	1032.33	1043	787	919	1110.67	954.333	1213	1056.67	1079.33	1011	1018.33	851.667	726	1273.67	883.333	786	829	839.667	872	1133	734.667	874.667	905.333	34004	939	993	839.333	832.667	850	858	874.333	757.667	780	771.333	974
00_EBV_EBNA1_0028	GSGPQRRGGDNHGRG	x	x	x				878	908.333	1168.33	1182.33	1255.33	1052.67	954	1090.33	1233.33	861	996	1077.67	1168	5686.5	1035	1041.67	1067.33	1474.33	889.667	771.333	1173	1245.33	820.667	820.333	822.667	1050.33	878	797.333	945.667	961.667	29642.3	1035.33	1003	862	949	953	935.333	1564	771.333	771.333	764.667	857
00_EBV_EBNA1_0032	QRRGGDNHGRGRGRG	x	x	x				821.667	935.667	1083.67	1080	1557.33	1017	919.667	1088.33	1131.33	865	886	1014	1015.67	16400.5	992.667	1076.67	1058.33	2643.67	883	739.333	1213	9293.5	811.333	833	765	1412	826.667	832	925.667	930.333	737	1024.33	998	816.333	784	901.333	878.333	2355	747	757	867	856.333
00_EBV_EBNA1_0036	GDNHGRGRGRGRGRG	x	x	x				840.667	928	1360.67	1216	2202.33	1051.33	936	1491	1292.67	833	949.333	1053	1050	1502.5	997.333	1162	1034.33	1096	988.333	748.333	1133.33	890.333	1082.33	808	753.333	834.667	815.667	807.667	842.333	1024.67	736	1063.67	992.333	778.333	876.667	924.333	844	921.333	795	769.667	842	894
00_EBV_EBNA1_0040	GRGRGRGRGRGGGRP	x	x	x				848	946	1096.67	1078	1201	1083.67	964	1056.67	1264.33	873	996.333	1164	929.333	1694.33	1030.67	1231	1096.67	1177	876.333	751.333	1222	856.667	859.667	1028.67	823.667	877	876.333	828.333	4428.67	1048.67	768.333	1038	1005.67	877.333	903.667	896	962.667	946	758.333	815.667	813.667	950.333
00_EBV_EBNA1_0044	GRGRGRGGGRPGAPG	x	x	x				875.667	963.667	1204	1289.33	1979.67	1451.33	1052.33	1266.67	1296.33	848.667	926.667	1430	1041	1622.33	2561	1136.67	1165	1190.33	968.667	763.667	1127.67	18222	873.333	878.667	848	896.333	925.333	802.333	1817	1155.67	1073	1154	1106.67	838	912	936.667	928.667	1062.33	775.667	783.667	835	934.667
00_EBV_EBNA1_0048	GRGGGRPGAPGGSGS	x	x	x				883	856.667	1035.67	977.667	1291.67	1011.33	963.667	1153	1110.67	897.667	963.333	1322.67	1107	1397	2405.67	1374	1191.33	1073.33	780.333	784.667	1155.67	1748.33	748.667	873.333	779.333	851.333	864	768.667	842	1060	753.667	1000.33	1020.33	882.333	912.333	826.333	857	910.667	754.333	842.667	807.667	885
00_EBV_EBNA1_0052	GRPGAPGGSGSGPRH	x	x	x				892.333	821	1026.67	1096.67	1048.67	967.667	968	995.667	1077.67	841.667	923.667	1096.67	1011.33	1292	1303.67	1131	2231.67	1059.67	786.667	736.333	1269.67	861.667	860.333	847.667	820.333	879	814.667	765.333	950	931.333	765.667	978	991.667	835	899	835.333	845	895.333	725.333	820.667	798.667	904.333
00_EBV_EBNA1_0056	APGGSGSGPRHRDGV	x	x	x				902.333	869	1150.67	1139	1433.67	1162	1030	1208	1240.33	968.333	987.333	1275.67	977.667	2495	1221.67	1228	6912.33	4762	851.667	777.667	1194.67	877.333	859.667	848.333	780.667	923	849.667	769.333	950.333	1028.33	784.333	996	1644	854.667	939.667	843.333	871.667	995	812.333	836	829.5	1206.67
00_EBV_EBNA1_0060	SGSGPRHRDGVRRPQ	x	x	x				844.667	1063.67	7790	1221.67	2570.33	1109.33	990.667	15191	1204.67	870.667	1178	1183.33	1017.33	7595.33	1208.67	1174.67	1351	4748.33	880.333	753.667	1252.33	28779	845.333	857.333	891.667	987	850.667	785.333	1041	7557	4027.5	1058.33	1575	860.667	2254.33	1035.33	955.667	988.667	782.333	850.333	859.333	8078.33
[truncated: 1,864 more rows]
[truncated: 100 more columns]

## Sheet: strains
strain	UNIPROT-code
[truncated: 6 more rows]

## Sheet: CFS_JPT_Multiwell
Name	Sequence	HEALTHY_01	HEALTHY_02	HEALTHY_03	HEALTHY_04	HEALTHY_05	HEALTHY_06	HEALTHY_07	HEALTHY_08	HEALTHY_09	HEALTHY_10	HEALTHY_11	HEALTHY_12	HEALTHY_13	HEALTHY_14	HEALTHY_15	HEALTHY_16	HEALTHY_17	HEALTHY_18	HEALTHY_19	HEALTHY_20	HEALTHY_21	HEALTHY_22	HEALTHY_23	HEALTHY_24	HEALTHY_25	HEALTHY_26	HEALTHY_27	HEALTHY_28	HEALTHY_29	HEALTHY_30	HEALTHY_31	HEALTHY_32	HEALTHY_33	HEALTHY_34	HEALTHY_35	HEALTHY_36	HEALTHY_37	HEALTHY_38	HEALTHY_39	HEALTHY_40	HEALTHY_41	HEALTHY_42	HEALTHY_43	HEALTHY_44	HEALTHY_45	HEALTHY_46	HEALTHY_47	HEALTHY_48
[truncated: 128 more rows]
[truncated: 377 more columns]

[truncated: 1 more sheets: CFS_Charité_ELISA]
